# Supplementary material for: A novel Cuprotosis-related signature predicts the prognosis and selects personal treatments for melanoma based on bioinformatics analysis
Source: Front Oncol. 2023 Feb 6;13:1108128. doi: 10.3389/fonc.2023.1108128 (PMC9941880; doi:10.3389/fonc.2023.1108128)
Supplement: Supplementary file 12 [file Table_1.xlsx]

## Sheet: S1
Table S1: Clinical information of 781 melanoma cancer patients
Id	futime	fustat	Age	Gender	Tumor location	Stage	T_stage	N_stage	M_stage	Dataset
TCGA-W3-AA1V	3.50685	1	63	male	unknow	Stage II	T3	N0	M0	TCGA
TCGA-ER-A2NB	2.34795	1	57	male	unknow	Stage IIIB	T4b	N2	M0	TCGA
TCGA-EE-A2MH	1.4137	1	66	male	unknow	Stage III	T4a	N0	M0	TCGA
TCGA-EE-A20I	1.12877	1	79	male	unknow	Stage IV	TX	N0	M1c	TCGA
TCGA-D9-A4Z2	0.520548	1	50	male	unknow	Stage IIIC	T4b	N3	M0	TCGA
TCGA-W3-AA21	8.75342	1	26	male	unknow	Stage I	T2	N0	M0	TCGA
TCGA-EE-A2M7	2.40274	1	66	male	unknow	Stage II	T3a	N0	M0	TCGA
TCGA-D3-A2J8	5.45753	1	48	male	unknow	Stage IB	T2a	N0	M0	TCGA
TCGA-FS-A1ZA	2.30959	1	45	female	unknow	Stage IIIB	T4b	N2c	M0	TCGA
TCGA-D3-A8GR	10.8027	1	54	female	unknow	Stage 0	Tis	N0	M0	TCGA
TCGA-D3-A8GQ	2.42192	1	66	male	unknow	Stage II	T3	N0	M0	TCGA
TCGA-D3-A3ML	1.15616	1	70	male	unknow	Stage IIIA	T3a	N2a	M0	TCGA
TCGA-D3-A2J9	1.98082	1	75	male	unknow	Stage IIIC	T4b	N3	M0	TCGA
TCGA-EE-A29S	5.10685	1	79	male	unknow	Stage IIA	T3a	N0	M0	TCGA
TCGA-WE-A8ZY	4.12603	1	62	male	unknow	Stage IIA	T3a	NX	M0	TCGA
TCGA-EB-A5SF	1.01096	1	78	female	unknow	Stage IIC	T4b	NX	M0	TCGA
TCGA-EB-A42Y	1.97534	1	73	female	unknow	Stage IIC	T4b	N0	M0	TCGA
TCGA-ER-A197	1.16164	1	83	female	unknow	Stage IIIB	T4b	N1a	M0	TCGA
TCGA-D3-A3C6	4.83836	1	54	female	unknow	Stage IB	T2a	N0	M0	TCGA
TCGA-D3-A3CE	5.01918	1	74	female	unknow	Stage III	T0	N1b	M0	TCGA
TCGA-ER-A19C	4.07397	1	77	male	unknow	Stage I	T2a	NX	M0	TCGA
TCGA-EE-A3JI	12.7342	1	48	male	unknow	Stage I	T2	N0	M0	TCGA
TCGA-DA-A1HW	3.00274	1	37	female	unknow	Stage IIIB	T1a	N1b	M0	TCGA
TCGA-ER-A2NG	4.08219	1	43	female	unknow	Stage IIIC	T3b	N3	M0	TCGA
TCGA-FS-A4F8	14.5699	1	52	male	unknow	Stage I	T1	N0	M0	TCGA
TCGA-EE-A29C	6.58082	1	20	male	unknow	Stage IB	T2a	N0	M0	TCGA
TCGA-W3-AA1Q	5.75616	1	57	male	unknow	Stage III	TX	N1	M0	TCGA
TCGA-FS-A1Z0	16.8877	1	32	female	unknow	Stage IA	T1a	N0	M0	TCGA
TCGA-EB-A4P0	0.893151	1	82	male	unknow	Stage IIC	T4b	N0	M0	TCGA
TCGA-FS-A1Z4	2.33973	1	62	male	unknow	Stage I	T1	N0	M0	TCGA
TCGA-EE-A29X	1.49315	1	58	female	unknow	Stage IB	T2a	N0	M0	TCGA
TCGA-EE-A2MM	13.9918	1	63	female	unknow	Stage I	T2	N0	M0	TCGA
TCGA-ER-A2NF	2.40274	1	53	male	unknow	Stage IIIB	T3b	N3	M0	TCGA
TCGA-DA-A3F5	18.8301	1	45	male	unknow	Stage I	T1a	N0	M0	TCGA
TCGA-BF-A1PX	0.772603	1	56	male	unknow	Stage IIIB	T4b	N2a	M0	TCGA
TCGA-EE-A184	5.67945	1	72	male	unknow	Stage IB	T2a	N0	M0	TCGA
TCGA-GN-A4U9	1.84384	1	71	male	unknow	Stage IIIC	T2b	N3	M0	TCGA
TCGA-FR-A726	0	1	90	male	unknow	Stage IIC	T4b	N0	M0	TCGA
TCGA-EE-A3AD	2.39726	1	50	male	unknow	Stage III	T0	N1b	M0	TCGA
TCGA-GN-A263	1.27945	1	24	male	unknow	Stage IV	T4b	N3	M1c	TCGA
TCGA-W3-A825	5.25205	1	60	female	unknow	Stage II	T3	N0	M0	TCGA
TCGA-EE-A17Y	2.26849	1	69	male	unknow	Stage IIIB	T3b	N1a	M0	TCGA
TCGA-GN-A8LL	1.78082	1	68	female	unknow	Stage IIC	T4b	NX	M0	TCGA
TCGA-EE-A17Z	0.720548	1	57	male	unknow	Stage IIB	T4a	N0	M0	TCGA
TCGA-FR-A8YC	2.90137	1	78	male	unknow	Stage IIB	T3b	N0	M0	TCGA
TCGA-D3-A1Q3	1.38904	1	64	male	unknow	Stage IIC	T4b	N0	M0	TCGA
TCGA-FS-A1Z7	0.649315	1	19	male	unknow	Stage IIIC	T4b	N1b	M0	TCGA
TCGA-EB-A6QZ	0.964384	1	76	female	unknow	Stage IIA	T3a	N0	M0	TCGA
TCGA-EE-A3AF	1.15068	1	48	female	unknow	Stage IIIC	T0	N3	M0	TCGA
TCGA-3N-A9WB	1.41918	1	71	male	unknow	Stage IA	T1a	NX	M0	TCGA
TCGA-FS-A1ZG	0.808219	1	60	female	unknow	Stage IIIC	T4b	N2b	M0	TCGA
TCGA-EE-A2MF	22.3945	1	39	female	unknow	Stage I	T2	N0	M0	TCGA
TCGA-DA-A1I4	2.99452	1	51	male	unknow	Stage IIIC	T3b	N2b	M0	TCGA
TCGA-ER-A199	0.764384	1	86	female	unknow	Stage IIIC	T4b	N3	M0	TCGA
TCGA-EE-A2A0	3.90137	1	77	female	unknow	Stage IIA	T3a	N0	M0	TCGA
TCGA-FS-A1ZZ	2.25205	1	54	female	unknow	Stage IIB	T3b	N0	M0	TCGA
TCGA-EE-A2MC	5.12603	1	73	male	unknow	Stage I	T2	N0	M0	TCGA
TCGA-EB-A5VU	0.879452	1	56	male	unknow	Stage IIIB	T4b	N1	M0	TCGA
TCGA-D9-A4Z6	1.53699	1	54	male	unknow	Stage IIIC	T3b	N1b	M0	TCGA
TCGA-EE-A20C	12.6055	1	59	male	unknow	Stage 0	Tis	N0	M0	TCGA
TCGA-GN-A267	5.36986	1	38	male	unknow	Stage IIIA	T4a	N1a	M0	TCGA
TCGA-D3-A8GS	9.76438	1	52	male	unknow	Stage I	T1	N0	M0	TCGA
TCGA-EE-A29G	6.00548	1	53	male	unknow	Stage IIIA	T4a	N2a	M0	TCGA
TCGA-EE-A2MJ	8.01918	1	60	male	unknow	Stage III	T4b	N0	M0	TCGA
TCGA-EE-A180	7.91507	1	69	male	unknow	Stage III	T4a	N0	M0	TCGA
TCGA-W3-A828	10.0904	1	66	male	unknow	Stage II	T3	N0	M0	TCGA
TCGA-GN-A9SD	4.95068	1	59	female	unknow	Stage IA	T1a	NX	M0	TCGA
TCGA-D3-A2JG	9.46027	1	30	female	unknow	Stage IIIA	T3a	N1a	M0	TCGA
TCGA-EE-A2GS	6.76712	1	28	female	unknow	Stage IB	T2a	N0	M0	TCGA
TCGA-ER-A19M	5.08767	1	36	male	unknow	Stage IB	T2a	N0	M0	TCGA
TCGA-GN-A26C	2.24932	1	77	male	unknow	Stage IIIC	T4b	N2b	M0	TCGA
TCGA-EB-A5KH	1.69589	1	55	male	unknow	Stage III	T0	N1	M0	TCGA
TCGA-EB-A550	0.723288	1	75	female	unknow	Stage IIC	T4b	NX	M0	TCGA
TCGA-ER-A19D	1.04932	1	46	female	unknow	Stage IB	T2a	N0	M0	TCGA
TCGA-D3-A8GM	8.92877	1	73	male	unknow	Stage IIB	T3b	N0	M0	TCGA
TCGA-EE-A3J5	3.07945	1	71	male	unknow	Stage III	T4a	N1	M0	TCGA
TCGA-EE-A2MG	8.6	1	23	male	unknow	Stage I	T2	N0	M0	TCGA
TCGA-D3-A2JN	5.53973	1	46	female	unknow	Stage III	T0	N1b	M0	TCGA
TCGA-FS-A4F5	2.39452	1	77	female	unknow	Stage IB	T2a	N0	M0	TCGA
TCGA-EE-A29Q	5.56164	1	70	female	unknow	Stage IIB	T3b	N0	M0	TCGA
TCGA-D3-A1Q6	5.98356	1	55	male	unknow	Stage III	T4	N1b	M0	TCGA
TCGA-D9-A3Z4	1.42192	1	54	male	unknow	Stage IIIC	T4b	N3	M0	TCGA
TCGA-FS-A4FC	4.53425	1	75	female	unknow	Stage IIA	T3a	N0	M0	TCGA
TCGA-EE-A2MN	3.96164	1	58	male	unknow	Stage I	T2	N0	M0	TCGA
TCGA-D3-A1Q9	2.63288	1	72	male	unknow	Stage IIIB	T4b	N2a	M0	TCGA
TCGA-DA-A3F3	0.873973	1	52	male	unknow	Stage IIIB	T0	N2b	M0	TCGA
TCGA-D3-A1Q8	2.33973	1	33	male	unknow	Stage IV	T0	N3	M1b	TCGA
TCGA-FR-A2OS	1.00822	1	49	female	unknow	Stage IIC	T4b	N0	M0	TCGA
TCGA-EE-A2M5	1.80548	1	49	male	unknow	Stage I	T2	N0	M0	TCGA
TCGA-EE-A2MD	3.93973	1	52	male	unknow	Stage II	T3a	N0	M0	TCGA
TCGA-EB-A5SE	1.09863	1	73	male	unknow	Stage IIB	T3b	NX	M0	TCGA
TCGA-EB-A6R0	1.66575	1	58	female	unknow	Stage IIC	T4b	N0	M0	TCGA
TCGA-ER-A19J	0.536986	1	54	male	unknow	Stage IV	TX	N3	M1	TCGA
TCGA-EE-A29D	1.16438	1	87	male	unknow	Stage IIIC	T3b	N1b	M0	TCGA
TCGA-ER-A3ET	7.75068	1	64	female	unknow	Stage IIIA	T3a	N1a	M0	TCGA
TCGA-FS-A1ZK	1.99452	1	68	male	unknow	Stage II	T4	N0	M0	TCGA
TCGA-ER-A2NC	3.65205	1	50	male	unknow	Stage IB	T2a	N0	M0	TCGA
TCGA-EE-A185	0.413699	1	55	female	unknow	Stage IIIC	T4b	N3	M0	TCGA
TCGA-EB-A44R	0.863014	1	52	male	unknow	Stage IIIB	TX	N2b	M0	TCGA
TCGA-FS-A1ZH	2.72877	1	71	female	unknow	Stage IV	T3b	N2c	M1c	TCGA
TCGA-EE-A182	1.22466	1	84	female	unknow	Stage IIIC	T4b	N1b	M0	TCGA
TCGA-FS-A1ZF	1.28767	1	78	female	unknow	Stage IIC	T4b	N0	M0	TCGA
TCGA-FS-A1ZE	3.87123	1	40	male	unknow	Stage IIC	T4b	N0	M0	TCGA
TCGA-HR-A2OH	5.49041	1	46	female	unknow	Stage IIIB	T3b	N2a	M0	TCGA
TCGA-EB-A44N	0.561644	1	59	male	unknow	Stage IIC	T4b	N0	M0	TCGA
TCGA-FS-A1YW	18.0767	1	52	male	unknow	Stage IB	T1b	N0	M0	TCGA
TCGA-ER-A42K	1.07945	1	40	female	unknow	Stage IIIC	T4b	N3	M0	TCGA
TCGA-EE-A2M8	1.64658	1	54	female	unknow	Stage III	T3a	N1	M0	TCGA
TCGA-DA-A95Y	1.17808	1	68	male	unknow	Stage IIC	T4b	N0	M0	TCGA
TCGA-WE-A8K5	5.09589	1	65	male	unknow	Stage IV	T2a	N3	M1c	TCGA
TCGA-EE-A2ML	18.0548	1	35	male	unknow	Stage II	T3a	N0	M0	TCGA
TCGA-D3-A8GB	2.56986	1	48	male	unknow	Stage IIIB	T3a	N1b	M0	TCGA
TCGA-EE-A181	2.81096	1	82	female	unknow	Stage II	T3	N0	M0	TCGA
TCGA-EE-A29B	7.09041	1	67	male	unknow	Stage IIB	T3b	N0	M0	TCGA
TCGA-FS-A1ZN	2	1	43	male	unknow	Stage IIIA	T4b	N1a	M0	TCGA
TCGA-FS-A4F2	4.17808	1	46	female	unknow	Stage IIC	T4b	N0	M0	TCGA
TCGA-FS-A1ZY	2.25753	1	71	male	unknow	Stage IIB	T3b	N0	M0	TCGA
TCGA-EE-A3J3	14.3479	1	42	male	unknow	Stage IB	T2	N0	M0	TCGA
TCGA-EB-A3Y7	0.893151	1	86	female	unknow	Stage IIIB	T3a	N2c	M0	TCGA
TCGA-EE-A3AH	11.5671	1	30	male	unknow	Stage II	T3b	N0	M0	TCGA
TCGA-DA-A3F2	2.8274	1	55	male	unknow	Stage IIIB	T4a	N2b	M0	TCGA
TCGA-FS-A1YY	19.0493	1	55	female	unknow	Stage IIA	T3a	N0	M0	TCGA
TCGA-EE-A29V	2.15616	1	85	male	unknow	Stage IIIC	T3b	N1b	M0	TCGA
TCGA-EE-A3AG	3.46575	1	25	male	unknow	Stage III	T0	N2c	M0	TCGA
TCGA-D3-A2JD	0.989041	1	58	male	unknow	Stage IIIC	T4b	N1b	M0	TCGA
TCGA-EE-A3JA	4.43288	1	44	male	unknow	Stage IB	T2a	N0	M0	TCGA
TCGA-EB-A4IQ	1.74247	1	42	female	unknow	Stage IIIB	T4b	N1	M0	TCGA
TCGA-FS-A4FD	6.72329	1	39	male	unknow	Stage IIIC	T2	N3	M0	TCGA
TCGA-FS-A1YX	4.04932	1	39	female	unknow	Stage I	T2	N0	M0	TCGA
TCGA-FR-A8YD	3.02192	1	56	female	unknow	Stage IIC	T4b	N0	M0	TCGA
TCGA-GN-A268	5.23288	1	83	female	unknow	Stage IIB	T4a	N0	M0	TCGA
TCGA-EE-A2GD	28.3452	1	58	female	unknow	Stage IIB	T4	N0	M0	TCGA
TCGA-D3-A2JK	1.00822	1	24	male	unknow	Stage IIIC	T4b	N2b	M0	TCGA
TCGA-D3-A2JB	14	1	70	female	unknow	Stage 0	Tis	N0	M0	TCGA
TCGA-FS-A4FB	2.2274	1	46	female	unknow	Stage III	T2	N1a	M0	TCGA
TCGA-QB-AA9O	1.50411	1	73	male	unknow	Stage IIIC	TX	N3	M0	TCGA
TCGA-D3-A8GI	4.87671	1	68	male	unknow	Stage IA	T1a	N0	M0	TCGA
TCGA-XV-AAZW	1.07671	1	62	female	unknow	Stage II	T4	N0	M0	TCGA
TCGA-D3-A3MO	0.778082	1	47	male	unknow	Stage III	TX	N2c	M0	TCGA
TCGA-EE-A2GP	1.1589	1	80	male	unknow	Stage IIIB	T4b	N1a	M0	TCGA
TCGA-ER-A2NE	1.67945	1	39	male	unknow	Stage 0	Tis	N0	M0	TCGA
TCGA-ER-A2ND	1.94521	1	57	female	unknow	Stage IIIC	T1b	N3	M0	TCGA
TCGA-ER-A19K	1.28493	1	79	female	unknow	Stage IIC	T4b	N0	M0	TCGA
TCGA-FS-A1ZD	4.46027	1	63	male	unknow	Stage IIA	T2b	N0	M0	TCGA
TCGA-EE-A29N	1.55068	1	78	male	unknow	Not Reported	TX	N0	M0	TCGA
TCGA-EE-A3J4	10.6	1	72	male	unknow	Stage II	T3a	N0	M0	TCGA
TCGA-D9-A3Z1	1.28219	1	66	male	unknow	Stage IIIC	T2a	N3	M0	TCGA
TCGA-EB-A57M	1.29315	1	56	male	unknow	Stage IIIB	T4b	N1	M0	TCGA
TCGA-D3-A2J6	3.61918	1	65	male	unknow	Stage IIB	T3b	N0	M0	TCGA
TCGA-EE-A2A5	3.27397	1	43	male	unknow	Stage IB	T2a	N0	M0	TCGA
TCGA-EB-A5FP	1.24384	1	65	female	unknow	Stage IV	T4b	NX	M1b	TCGA
TCGA-D3-A1Q1	1.38082	1	79	female	unknow	Stage IIIC	T1b	N3	M0	TCGA
TCGA-EE-A3J8	2.86027	1	59	male	unknow	Stage IIIA	T4a	N1a	M0	TCGA
TCGA-EE-A2MQ	3.60274	1	70	female	unknow	Stage IIIA	T3a	N2a	M0	TCGA
TCGA-DA-A1IB	3.38356	1	69	female	unknow	Stage IIIC	T2b	N2b	M0	TCGA
TCGA-D3-A2JE	2.30411	1	75	female	unknow	Stage IIIC	TX	N3	M0	TCGA
TCGA-D3-A1Q5	9.38082	1	60	male	unknow	Not Reported	TX	N0	M0	TCGA
TCGA-EE-A2GR	3.56438	1	78	male	unknow	Stage II	T4	N0	M0	TCGA
TCGA-DA-A1IA	5.49315	1	32	female	unknow	Stage IIIB	T2a	N1b	M0	TCGA
TCGA-EE-A2GJ	6.21918	1	83	male	unknow	Stage IA	T1a	N0	M0	TCGA
TCGA-EE-A2GN	8.50959	1	67	male	unknow	Stage IIA	T2b	N0	M0	TCGA
TCGA-GN-A4U7	0.868493	1	56	female	unknow	Stage IIIC	T2b	N3	M0	TCGA
TCGA-EE-A17X	2.48493	1	54	male	unknow	Stage IA	T1a	N0	M0	TCGA
TCGA-FS-A1ZU	2.2137	1	70	female	unknow	Stage IIC	T4b	N0	M0	TCGA
TCGA-ER-A193	2.61644	1	62	male	unknow	Stage IIB	T3b	N0	M0	TCGA
TCGA-FS-A4F4	5.55616	1	64	male	unknow	Stage II	T3a	N0	M0	TCGA
TCGA-EE-A2MI	17.0548	1	43	male	unknow	Stage IIB	T4	N0	M0	TCGA
TCGA-ER-A3EV	3.91507	1	55	male	unknow	Stage III	T4	N0	M0	TCGA
TCGA-D3-A8GC	6.63288	1	48	male	unknow	Stage IIIC	TX	N3	M0	TCGA
TCGA-DA-A1I8	4.49315	1	63	female	unknow	Stage IIC	T4b	N0	M0	TCGA
TCGA-D3-A2J7	8.59178	1	67	male	unknow	Stage IIIC	T3b	N1b	M0	TCGA
TCGA-EE-A29L	0.216438	1	78	male	unknow	Stage IIIC	T4b	N3	M0	TCGA
TCGA-EE-A29A	5.27945	1	68	male	unknow	Stage IIIA	T3a	N1a	M0	TCGA
TCGA-FS-A1ZQ	11.1288	1	31	male	unknow	Not Reported	TX	N0	M0	TCGA
TCGA-EE-A3JD	2.27945	1	70	male	unknow	Stage III	TX	N2b	M0	TCGA
TCGA-GN-A26A	2.70685	1	63	female	unknow	Stage IIIA	T3a	N1a	M0	TCGA
TCGA-D9-A6EG	1.91233	1	56	male	unknow	Stage IIIA	T4a	N1	M0	TCGA
TCGA-EE-A183	2.2411	1	48	male	unknow	Stage 0	Tis	N0	M0	TCGA
TCGA-D3-A8GV	13.9753	1	25	male	unknow	Not Reported	TX	N0	M0	TCGA
TCGA-W3-AA1R	9.25753	1	71	male	unknow	Stage II	T3	N0	M0	TCGA
TCGA-DA-A1I2	14.7123	1	45	male	unknow	Stage III	T4b	N2b	M0	TCGA
TCGA-3N-A9WD	1.08219	1	82	male	unknow	Stage IIIA	T2a	N1a	M0	TCGA
TCGA-ER-A19E	1.08493	1	36	female	unknow	Stage IB	T2a	N0	M0	TCGA
TCGA-D3-A3CF	2.04384	1	61	female	unknow	Stage IIIC	T4b	N3	M0	TCGA
TCGA-D3-A8GL	7.4274	1	43	male	unknow	Stage IIIB	T2a	N1b	M0	TCGA
TCGA-WE-A8ZR	0.750685	1	49	male	unknow	Stage IIIC	T4b	N1b	M0	TCGA
TCGA-GF-A769	2.93151	1	39	male	unknow	Stage IIC	T4b	NX	M0	TCGA
TCGA-ER-A19T	0.739726	1	51	male	unknow	Stage IV	T4a	N3	M1a	TCGA
TCGA-FS-A1ZR	0.950685	1	36	male	unknow	Stage II	T2	N0	M0	TCGA
TCGA-FS-A1ZJ	3.94795	1	75	female	unknow	Stage I	T2	N0	M0	TCGA
TCGA-W3-AA1O	0.334247	1	85	male	unknow	Stage III	TX	N2	M0	TCGA
TCGA-EE-A2ME	8.60548	1	51	male	unknow	Stage I	T2	N0	M0	TCGA
TCGA-DA-A1I0	1.69863	1	63	male	unknow	Stage IV	T4b	N3	M1a	TCGA
TCGA-EE-A20H	14.0219	1	56	male	unknow	Stage I	T2	N0	M0	TCGA
TCGA-FS-A1ZP	6.2274	1	52	male	unknow	Stage II	T3	N0	M0	TCGA
TCGA-DA-A1IC	5.67397	1	81	male	unknow	Stage IIIB	T3a	N2c	M0	TCGA
TCGA-FS-A1ZB	4.07123	1	57	male	unknow	Stage II	T3a	N0	M0	TCGA
TCGA-FS-A1Z3	1.74247	1	72	female	unknow	Stage IV	TX	N0	M1	TCGA
TCGA-FS-A1ZC	29.7808	1	51	male	unknow	Not Reported	TX	N0	M0	TCGA
TCGA-D3-A1QB	7.97808	0	75	female	unknow	Stage III	T0	N2c	M0	TCGA
TCGA-FS-A1ZT	4.43014	0	55	male	unknow	Stage III	T2	N1b	M0	TCGA
TCGA-EB-A51B	2.55068	0	53	male	unknow	Stage IIC	T4b	NX	M0	TCGA
TCGA-FR-A729	18.4	0	38	female	unknow	Stage I	T1	N0	M0	TCGA
TCGA-D3-A1Q4	9.33699	0	53	female	unknow	Stage IIIC	T2b	N1b	M0	TCGA
TCGA-EE-A20F	7.63014	0	53	male	unknow	Stage I	T1	N0	M0	TCGA
TCGA-EB-A82C	0.0465753	0	70	female	unknow	Stage IIC	T4b	N0	M0	TCGA
TCGA-XV-A9VZ	0	0	90	female	unknow	Stage II	T4	N0	M0	TCGA
TCGA-D3-A8GD	1.96712	0	63	female	unknow	Stage IIIC	T4b	N3	M0	TCGA
TCGA-D3-A5GT	1.33425	0	43	male	unknow	Stage IIIC	T2b	N3	M0	TCGA
TCGA-D3-A3MU	3.31233	0	53	male	unknow	Stage IIIA	T3a	N2a	M0	TCGA
TCGA-DA-A1HY	12.074	0	42	male	unknow	Stage III	T2b	N1	M0	TCGA
TCGA-BF-AAP7	0.871233	0	76	female	unknow	Stage IIC	T4b	N0	M0	TCGA
TCGA-D3-A51N	1.88493	0	56	female	unknow	Stage IV	T0	N3	M1c	TCGA
TCGA-ER-A19A	6.47945	0	79	male	unknow	Stage IV	TX	N0	M1	TCGA
TCGA-BF-AAP0	1.24384	0	40	female	unknow	Stage IV	T4	NX	M1	TCGA
TCGA-EB-A6QY	1.04658	0	71	male	unknow	Stage IIC	T4b	N0	M0	TCGA
TCGA-D3-A51J	12.0932	0	19	male	unknow	Stage III	T0	N1b	M0	TCGA
TCGA-D3-A51H	4.69589	0	60	male	unknow	Stage IIIC	T1b	N3	M0	TCGA
TCGA-EE-A2GH	18.3534	0	34	male	unknow	Stage I	T2	N0	M0	TCGA
TCGA-GN-A4U3	10.1589	0	30	male	unknow	Stage III	T3a	N1a	M0	TCGA
TCGA-BF-A5EP	0.917808	0	75	female	unknow	Stage IIIC	T4b	N3	M0	TCGA
TCGA-D3-A2JP	4.96438	0	37	male	unknow	Stage IIIC	T0	N3	M0	TCGA
TCGA-EB-A4IS	2.12055	0	77	male	unknow	Stage IIB	T3b	NX	M0	TCGA
TCGA-EE-A2MR	11.2	0	61	male	unknow	Stage I	T2	N0	M0	TCGA
TCGA-WE-A8K1	4.08767	0	74	male	unknow	Stage IIIC	T3b	N3	M0	TCGA
TCGA-EE-A3JB	16.8164	0	60	female	unknow	Stage III	T3a	N1	M0	TCGA
TCGA-WE-AAA4	2.08219	0	56	female	unknow	Stage IIIC	TX	N3	M0	TCGA
TCGA-XV-A9W2	1.14247	0	81	male	unknow	Stage I	T1	N0	M0	TCGA
TCGA-ER-A42L	12.4192	0	49	male	unknow	Stage II	T3	N0	M0	TCGA
TCGA-XV-A9W5	1.07397	0	51	male	unknow	Not Reported	T2	N0	M0	TCGA
TCGA-D3-A8GK	14.1836	0	45	male	unknow	Stage IIA	T3a	N0	M0	TCGA
TCGA-WE-AAA3	1.78356	0	84	female	unknow	Stage IIIC	T4b	N2b	M0	TCGA
TCGA-GF-A2C7	0.0575342	0	48	male	unknow	Stage IIC	T4b	N0	M0	TCGA
TCGA-D3-A2JL	14.2986	0	43	female	unknow	Not Reported	TX	N0	M0	TCGA
TCGA-D9-A6EC	6.46301	0	56	male	unknow	Stage IIIA	T3a	N1	M0	TCGA
TCGA-D9-A4Z3	1.38356	0	73	female	unknow	Stage IIIC	T4b	N1b	M0	TCGA
TCGA-EB-A1NK	2.84658	0	48	male	unknow	Stage IIC	T4b	N0	M0	TCGA
TCGA-IH-A3EA	1.43562	0	61	male	unknow	Stage IIC	T4b	N0	M0	TCGA
TCGA-BF-A3DL	2.10685	0	84	female	unknow	Stage IIIB	T3b	N2	M0	TCGA
TCGA-BF-A1PU	1.06027	0	46	female	unknow	Stage IIC	T4b	N0	M0	TCGA
TCGA-D3-A2JO	5.50685	0	50	female	unknow	Stage IIIC	TX	N3	M0	TCGA
TCGA-EE-A2A6	7.17808	0	43	male	unknow	Stage IA	T1a	N0	M0	TCGA
TCGA-D3-A51K	2.74521	0	51	male	unknow	Stage IIIB	Tis	N2b	M0	TCGA
TCGA-D3-A51R	5.31781	0	60	male	unknow	Stage IIA	T3a	N0	M0	TCGA
TCGA-EB-A4OZ	1.69863	0	41	female	unknow	Stage IIIC	T4a	N3	M0	TCGA
TCGA-D9-A4Z5	0.59726	0	68	male	unknow	Stage IIB	T4a	N0	M0	TCGA
TCGA-GF-A3OT	0.824658	0	58	female	unknow	Stage IIIC	T3	N3	M0	TCGA
TCGA-EE-A29W	16.2521	0	42	male	unknow	Stage 0	Tis	N0	M0	TCGA
TCGA-FW-A3TV	1.12603	0	57	female	unknow	Stage IIIB	T1	N2b	M0	TCGA
TCGA-DA-A3F8	3.6137	0	39	male	unknow	Stage IIIB	T2a	N2b	M0	TCGA
TCGA-QB-A6FS	0.60274	0	49	male	unknow	Stage IIIC	T0	N3	M0	TCGA
TCGA-BF-A3DM	1.64658	0	63	male	unknow	Stage IIA	T2b	N0	M0	TCGA
TCGA-EE-A2MS	13.5397	0	72	male	unknow	Stage II	T3a	N0	M0	TCGA
TCGA-EB-A5UL	2.4411	0	71	male	unknow	Stage III	TX	N1	M0	TCGA
TCGA-FS-A1ZM	8.43836	0	74	male	unknow	Stage III	T2	N2c	M0	TCGA
TCGA-FR-A3YN	7.74795	0	44	male	unknow	Stage IB	T2a	N0	M0	TCGA
TCGA-FS-A4F0	6.48493	0	67	female	unknow	Stage IIB	T4a	N0	M0	TCGA
TCGA-D3-A5GS	1.51507	0	58	male	unknow	Stage IV	T1b	N1b	M1c	TCGA
TCGA-EB-A553	0.619178	0	62	male	unknow	Stage IIC	T4b	N0	M0	TCGA
TCGA-EB-A24D	1.76712	0	72	male	unknow	Stage IIIB	T4a	N2b	M0	TCGA
TCGA-D3-A8GP	12.7068	0	77	male	unknow	Stage III	T2	N2c	M0	TCGA
TCGA-DA-A95X	6.16164	0	62	male	unknow	Stage IB	T2a	N0	M0	TCGA
TCGA-ER-A1A1	8.75616	0	58	male	unknow	Stage IIIC	TX	N3	M0	TCGA
TCGA-BF-AAP4	0.917808	0	61	male	unknow	Stage IIC	T4b	N0	M0	TCGA
TCGA-YG-AA3P	1.20274	0	63	female	unknow	Stage IIB	T4a	N0	M0	TCGA
TCGA-EE-A2M6	10.7726	0	61	male	unknow	Stage I	T1	N0	M0	TCGA
TCGA-EB-A3XD	3.17808	0	53	female	unknow	Stage IIC	T4b	NX	M0	TCGA
TCGA-DA-A95Z	1.08493	0	87	male	unknow	Stage IV	TX	N0	M1a	TCGA
TCGA-3N-A9WC	5.53973	0	82	male	unknow	Stage IIA	T2b	NX	M0	TCGA
TCGA-EE-A3AB	10.2274	0	30	male	unknow	Stage III	T0	N2a	M0	TCGA
TCGA-EB-A5UM	2.13425	0	48	female	unknow	Stage IIC	T4b	N0	M0	TCGA
TCGA-FS-A1ZS	12.4	0	54	male	unknow	Stage I	T2	N0	M0	TCGA
TCGA-WE-A8K4	1.68219	0	85	male	unknow	Stage IIB	T4a	NX	M0	TCGA
TCGA-WE-AA9Y	1.0137	0	37	male	unknow	Stage IIIC	T2a	N3	M0	TCGA
TCGA-EB-A5UN	4.90959	0	49	male	unknow	Stage IIC	T4b	NX	M0	TCGA
TCGA-Z2-AA3V	1.33151	0	57	female	unknow	Stage IA	T1a	N0	M0	TCGA
TCGA-EE-A2A2	4.96986	0	71	male	unknow	Stage IIIC	T4b	N1b	M0	TCGA
TCGA-EE-A2GE	14.4822	0	44	male	unknow	Stage I	T2	N0	M0	TCGA
TCGA-ER-A196	4.89041	0	64	female	unknow	Stage IIC	T4b	N0	M0	TCGA
TCGA-RP-A693	0.0273973	0	77	male	unknow	Stage IV	TX	NX	M1c	TCGA
TCGA-DA-A1HV	6.38082	0	75	female	unknow	Stage IIIB	T0	N2b	M0	TCGA
TCGA-EB-A3XE	0.493151	0	77	female	unknow	Stage IIA	T3a	N0	M0	TCGA
TCGA-Z2-AA3S	8.08219	0	58	male	unknow	Stage IA	T1a	N0	M0	TCGA
TCGA-EB-A431	1.55616	0	34	male	unknow	Stage IIC	T4b	N0	M0	TCGA
TCGA-D3-A3BZ	10.8932	0	63	male	unknow	Stage IIB	T4a	N0	M0	TCGA
TCGA-EE-A2GB	4.93973	0	51	male	unknow	Stage IIIB	T2b	N1a	M0	TCGA
TCGA-EE-A2MT	5.93425	0	45	male	unknow	Stage IB	T2a	N0	M0	TCGA
TCGA-EE-A29R	1.20548	0	48	female	unknow	Stage IIIC	T3b	N1b	M0	TCGA
TCGA-FR-A7U9	1.56438	0	63	female	unknow	Stage IIIC	T3b	N3	M0	TCGA
TCGA-D3-A2JH	3.50685	0	68	male	unknow	Stage IB	T1b	N0	M0	TCGA
TCGA-EB-A41B	0.79726	0	76	female	unknow	Stage IIC	T4b	N0	M0	TCGA
TCGA-D3-A3MV	3.77534	0	38	female	unknow	Stage IIIB	T2b	N2a	M0	TCGA
TCGA-EB-A97M	1.13425	0	66	male	unknow	Stage IIC	T4b	N0	M0	TCGA
TCGA-DA-A1I1	18.5425	0	55	male	unknow	Stage III	T0	N2a	M0	TCGA
TCGA-FR-A7U8	2.32055	0	50	male	unknow	Stage IIIC	TX	N3	M0	TCGA
TCGA-EB-A3Y6	0.345205	0	56	female	unknow	Stage IIC	T4b	N0	M0	TCGA
TCGA-BF-AAP6	0.890411	0	55	male	unknow	Stage III	T4b	N2	M0	TCGA
TCGA-D3-A1Q7	11.1041	0	42	female	unknow	Stage IB	T1b	N0	M0	TCGA
TCGA-DA-A960	2.20274	0	73	male	unknow	Stage IIB	T3b	N0	M0	TCGA
TCGA-BF-AAP2	1.10959	0	62	male	unknow	Stage IIB	T3b	N0	M0	TCGA
TCGA-BF-A5ER	0.89589	0	63	male	unknow	Stage IIC	T4b	N0	M0	TCGA
TCGA-D3-A51T	2.2411	0	59	female	unknow	Stage IIIC	T4b	N1b	M0	TCGA
TCGA-BF-AAOX	1.21644	0	83	male	unknow	Stage IIC	T4b	N0	M0	TCGA
TCGA-EE-A29P	4.70137	0	73	female	unknow	Stage IIC	T4b	N0	M0	TCGA
TCGA-GF-A6C8	0.169863	0	62	female	unknow	Stage IIB	T3b	NX	M0	TCGA
TCGA-D9-A6E9	0.824658	0	75	female	unknow	Stage IIIA	T3a	N1	M0	TCGA
TCGA-D3-A5GR	14.8603	0	23	female	unknow	Stage III	T1b	N1	M0	TCGA
TCGA-D3-A3CC	7.24384	0	69	female	unknow	Stage IIC	T4b	N0	M0	TCGA
TCGA-D3-A3CB	13.8767	0	39	male	unknow	Not Reported	T2	N0	M0	TCGA
TCGA-EE-A2GL	6.63836	0	40	female	unknow	Stage IIA	T3a	N0	M0	TCGA
TCGA-WE-AAA0	3.36712	0	47	male	unknow	Stage IA	T1a	N0	M0	TCGA
TCGA-BF-AAP8	1.22466	0	58	male	unknow	Stage IIC	T4b	N0	M0	TCGA
TCGA-GN-A4U5	3.16712	0	61	female	unknow	Stage IB	T2a	NX	M0	TCGA
TCGA-EE-A20B	11.1507	0	66	female	unknow	Stage II	T3	N0	M0	TCGA
TCGA-EB-A44Q	1.15616	0	51	female	unknow	Stage IIIC	TX	N3	M0	TCGA
TCGA-EE-A2GO	10.5671	0	66	female	unknow	Stage II	T3b	N0	M0	TCGA
TCGA-GN-A4U4	3.27945	0	73	male	unknow	Stage IIA	T2b	NX	M0	TCGA
TCGA-EE-A29M	4.73699	0	33	female	unknow	Stage IB	T2a	N0	M0	TCGA
TCGA-D3-A8GJ	20.1151	0	18	male	unknow	Stage II	T3	N0	M0	TCGA
TCGA-XV-AAZV	1.12877	0	56	female	unknow	Stage II	T4	N0	M0	TCGA
TCGA-EB-A6L9	3.03836	0	55	male	unknow	Stage IIIC	TX	N3	M0	TCGA
TCGA-EB-A41A	0	0	90	male	unknow	Stage IIC	T4b	N0	M0	TCGA
TCGA-EE-A2A1	9.66301	0	46	male	unknow	Stage IB	T2a	N0	M0	TCGA
TCGA-EE-A2GK	4.56164	0	46	female	unknow	Stage I	T1	N0	M0	TCGA
TCGA-EB-A4XL	2.12877	0	56	female	unknow	Stage IIC	T4b	NX	M0	TCGA
TCGA-BF-A9VF	1.20548	0	77	male	unknow	Stage IIC	T4b	N0	M0	TCGA
TCGA-EB-A3XB	2.18082	0	63	male	unknow	Stage II	T4	NX	M0	TCGA
TCGA-FR-A728	1.59726	0	54	female	unknow	Stage IIIB	T4b	N2a	M0	TCGA
TCGA-EE-A2GT	3.73973	0	77	male	unknow	Stage IIA	T3a	N0	M0	TCGA
TCGA-D3-A1QA	7.57534	0	55	male	unknow	Stage IB	T2a	N0	M0	TCGA
TCGA-YG-AA3N	0.838356	0	67	male	unknow	Stage IIC	T4b	N0	M0	TCGA
TCGA-DA-A1I5	11.2521	0	27	female	unknow	Stage IV	T1a	N0	M1c	TCGA
TCGA-EB-A85J	0.986301	0	66	female	unknow	Stage IIB	T4a	N0	M0	TCGA
TCGA-D3-A2JC	7.23014	0	53	female	unknow	Stage III	T0	N2b	M0	TCGA
TCGA-EE-A2GM	6.29041	0	70	female	unknow	Stage IIC	T4b	N0	M0	TCGA
TCGA-EE-A2MU	4.43836	0	71	male	unknow	Stage IA	T1a	N0	M0	TCGA
TCGA-FR-A3R1	1.87671	0	69	male	unknow	Stage IIC	T4b	N0	M0	TCGA
TCGA-EE-A2GU	7.90137	0	65	female	unknow	Stage IA	T1a	N0	M0	TCGA
TCGA-FR-A7UA	3.18904	0	65	female	unknow	Stage IB	T2a	N0	M0	TCGA
TCGA-EE-A2MK	15.0329	0	18	female	unknow	Stage III	T4a	N0	M0	TCGA
TCGA-EB-A4OY	2.67671	0	65	female	unknow	Stage IIIB	T4b	N1a	M0	TCGA
TCGA-EB-A551	1.61644	0	78	female	unknow	Stage IIIC	T4b	N2b	M0	TCGA
TCGA-D3-A51E	14.5699	0	39	female	unknow	Not Reported	T2	N0	M0	TCGA
TCGA-D3-A3C7	3.91507	0	57	female	unknow	Stage III	T0	N1b	M0	TCGA
TCGA-FW-A3R5	3.07945	0	68	male	unknow	Stage III	TX	N2	M0	TCGA
TCGA-EB-A44P	2.03014	0	58	female	unknow	Stage IIC	T4b	N0	M0	TCGA
TCGA-DA-A95W	3.11233	0	52	male	unknow	Stage IIIB	TX	N1b	M0	TCGA
TCGA-EE-A2MP	20.7205	0	34	female	unknow	Stage I	T2	N0	M0	TCGA
TCGA-FS-A1ZW	4.12329	0	65	male	unknow	Stage IIIB	T2b	N1a	M0	TCGA
TCGA-BF-AAP1	1.12055	0	86	male	unknow	Stage IIC	T4b	N0	M0	TCGA
TCGA-ER-A2NH	3.46301	0	49	male	unknow	Stage IIIC	T3a	N3	M0	TCGA
TCGA-WE-A8ZN	4.91507	0	57	male	unknow	Stage IIB	T4a	NX	M0	TCGA
TCGA-W3-AA1W	18.263	0	64	male	unknow	Stage II	T3	N0	M0	TCGA
TCGA-XV-AB01	1.10411	0	54	female	unknow	Stage II	T3	NX	M0	TCGA
TCGA-EE-A3JE	4.27945	0	75	male	unknow	Stage IIIB	T3b	N1a	M0	TCGA
TCGA-RP-A694	0.0575342	0	71	male	unknow	Stage IV	TX	NX	M1c	TCGA
TCGA-BF-A1PV	0.0383562	0	74	female	unknow	Stage IIC	T4b	N0	M0	TCGA
TCGA-EE-A29H	5.3863	0	59	female	unknow	Stage IA	T1a	N0	M0	TCGA
TCGA-D3-A5GL	10.4822	0	74	male	unknow	Stage IB	T2a	N0	M0	TCGA
TCGA-D3-A5GN	11.3123	0	15	female	unknow	Stage I	T1	N0	M0	TCGA
TCGA-EE-A2GC	5.61918	0	82	male	unknow	Stage IIB	T3b	N0	M0	TCGA
TCGA-EB-A3XC	1.78082	0	74	male	unknow	Stage IIC	T4b	N0	M0	TCGA
TCGA-D9-A6EA	2.09863	0	70	male	unknow	Stage IIIC	T4a	N3	M0	TCGA
TCGA-D3-A2JA	9.6274	0	68	male	unknow	Stage IIIA	T2a	N1a	M0	TCGA
TCGA-EB-A299	1.03562	0	63	male	unknow	Stage IIA	T2b	N0	M0	TCGA
TCGA-WE-A8ZO	5.87671	0	73	female	unknow	Stage IIIB	T3a	N1b	M0	TCGA
TCGA-FR-A44A	14.5178	0	29	female	unknow	Stage II	T3a	N0	M0	TCGA
TCGA-EE-A3JH	11.1945	0	54	male	unknow	Stage IB	T2	N0	M0	TCGA
TCGA-GN-A8LN	2.11507	0	68	male	unknow	Stage IIC	T4b	NX	M0	TCGA
TCGA-WE-A8ZM	8.44384	0	70	male	unknow	Stage IIIB	TX	N1b	M0	TCGA
TCGA-BF-A5ES	1.34247	0	76	female	unknow	Stage IIC	T4b	N0	M0	TCGA
TCGA-EB-A85I	0.991781	0	66	male	unknow	Stage IIC	T4b	N0	M0	TCGA
TCGA-WE-A8K6	1.49589	0	79	male	unknow	Stage IIIB	TX	N1b	M0	TCGA
TCGA-BF-A3DN	1.96438	0	81	female	unknow	Stage IIIC	T3b	N3	M0	TCGA
TCGA-FS-A4F9	2.83562	0	80	male	unknow	Stage IIIC	T4b	N3	M0	TCGA
TCGA-YD-A89C	0.575342	0	43	female	unknow	Stage IA	T1a	NX	M0	TCGA
TCGA-D3-A8GE	2.20274	0	26	male	unknow	Stage IV	TX	N0	M1b	TCGA
TCGA-BF-A5EO	1.92603	0	65	male	unknow	Stage IIC	T4b	N0	M0	TCGA
TCGA-D3-A3C8	3.86027	0	58	female	unknow	Stage IIIC	TX	N3	M0	TCGA
TCGA-Z2-A8RT	2.29863	0	42	female	unknow	Stage IIB	T3b	N0	M0	TCGA
TCGA-EB-A3HV	0.106849	0	37	male	unknow	Stage IIC	T4b	N0	M0	TCGA
TCGA-WE-A8ZT	0.983562	0	25	female	unknow	Stage IV	T3b	N1b	M1b	TCGA
TCGA-BF-A1PZ	2.33699	0	71	female	unknow	Stage IIB	T4a	N0	M0	TCGA
TCGA-WE-A8ZX	2.98356	0	45	male	unknow	Stage IIIB	TX	N1b	M0	TCGA
TCGA-BF-A1Q0	2.27671	0	80	male	unknow	Stage IIC	T4b	N0	M0	TCGA
TCGA-EB-A82B	1.06849	0	58	female	unknow	Stage III	T4b	N2	M0	TCGA
TCGA-GF-A4EO	1.61918	0	74	female	unknow	Stage IIIC	T0	N3	M0	TCGA
TCGA-D3-A51F	4.64384	0	51	male	unknow	Stage IIIC	T4b	N1b	M0	TCGA
TCGA-D3-A3MR	8.63288	0	42	male	unknow	Stage III	T0	N1b	M0	TCGA
TCGA-EB-A5SH	4.50137	0	60	female	unknow	Stage III	T4	N0	M0	TCGA
TCGA-EE-A29E	5.31507	0	54	male	unknow	Stage IIIB	T3a	N1b	M0	TCGA
TCGA-BF-A5EQ	0.884932	0	63	male	unknow	Stage IIC	T4b	N0	M0	TCGA
TCGA-EB-A3XF	0.761644	0	57	male	unknow	Stage IIC	T4b	N0	M0	TCGA
TCGA-D3-A5GU	10.4329	0	36	male	unknow	Stage IB	T1b	N0	M0	TCGA
TCGA-D3-A2JF	5.1726	0	74	male	unknow	Stage IA	T1a	N0	M0	TCGA
TCGA-EB-A5VV	0.586301	0	74	female	unknow	Stage IIIB	T3b	N1	M0	TCGA
TCGA-ER-A3PL	2.76712	0	30	male	unknow	Stage IV	T3b	N0	M1a	TCGA
TCGA-XV-AAZY	1.10959	0	76	female	unknow	Stage IIIC	T4	N3	M0	TCGA
TCGA-D3-A8GN	13.4164	0	27	female	unknow	Not Reported	TX	N0	M0	TCGA
TCGA-EE-A3J7	5.33973	0	43	male	unknow	Stage I	T2	N0	M0	TCGA
TCGA-EE-A2GI	4.06027	0	39	male	unknow	Stage IA	T1a	N0	M0	TCGA
TCGA-WE-A8JZ	2.00274	0	70	male	unknow	Stage IIIB	T4b	N1a	M0	TCGA
TCGA-W3-A824	19.0137	0	63	male	unknow	Stage I	T2	N0	M0	TCGA
TCGA-FR-A8YE	8.70137	0	41	male	unknow	Stage IA	T1a	N0	M0	TCGA
TCGA-EB-A42Z	1.20822	0	49	male	unknow	Stage IIIC	T4b	N1b	M0	TCGA
TCGA-WE-A8ZQ	5.26849	0	48	male	unknow	Stage IIA	T3a	N0	M0	TCGA
TCGA-EE-A3AC	5.33699	0	47	male	unknow	Stage III	T0	N2b	M0	TCGA
TCGA-D3-A5GO	11.4932	0	61	male	unknow	Stage II	T4	N0	M0	TCGA
TCGA-BF-A3DJ	1.27123	0	36	female	unknow	Stage IIIB	T4b	N1	M0	TCGA
TCGA-D9-A3Z3	1.85753	0	39	female	unknow	Stage IIIB	T3a	N1b	M0	TCGA
TCGA-EE-A3AA	10.3589	0	47	male	unknow	Stage III	T0	N2a	M0	TCGA
TCGA-DA-A1I7	7.40548	0	62	male	unknow	Stage IIIB	T0	N2b	M0	TCGA
TCGA-BF-AAOU	1.30411	0	73	female	unknow	Stage IIC	T4b	N0	M0	TCGA
TCGA-EB-A44O	0.221918	0	69	male	unknow	Stage IIB	T4a	N0	M0	TCGA
GSM1608593	4.69589	0	55	Male	Regional	unknow	unknow	unknow	unknow	GSE65904
GSM1608595	5.8274	0	67	Female	Primary	unknow	unknow	unknow	unknow	GSE65904
GSM1608598	7.20822	0	36	Female	Regional	unknow	unknow	unknow	unknow	GSE65904
GSM1608599	0.8	1	73	Male	Regional	unknow	unknow	unknow	unknow	GSE65904
GSM1608600	3.58904	0	59	Male	Primary	unknow	unknow	unknow	unknow	GSE65904
GSM1608601	2.23836	0	50	Male	Regional	unknow	unknow	unknow	unknow	GSE65904
GSM1608602	3.83836	1	77	Female	Regional	unknow	unknow	unknow	unknow	GSE65904
GSM1608603	0.276712	0	88	Female	Primary	unknow	unknow	unknow	unknow	GSE65904
GSM1608604	6.48767	1	47	Male	Regional	unknow	unknow	unknow	unknow	GSE65904
GSM1608605	1.37534	1	65	Male	In-transit	unknow	unknow	unknow	unknow	GSE65904
GSM1608606	2.16986	1	44	Male	Regional	unknow	unknow	unknow	unknow	GSE65904
GSM1608607	3.01644	0	33	Male	Regional	unknow	unknow	unknow	unknow	GSE65904
GSM1608608	0.205479	0	65	Female	In-transit	unknow	unknow	unknow	unknow	GSE65904
GSM1608611	0.178082	1	85	Male	Regional	unknow	unknow	unknow	unknow	GSE65904
GSM1608612	1.0137	1	72	Male	Regional	unknow	unknow	unknow	unknow	GSE65904
GSM1608613	0.468493	0	79	Female	Local	unknow	unknow	unknow	unknow	GSE65904
GSM1608615	3.46849	0	61	Female	In-transit	unknow	unknow	unknow	unknow	GSE65904
GSM1608616	17.3781	0	68	Male	Regional	unknow	unknow	unknow	unknow	GSE65904
GSM1608617	2.24658	0	56	Male	Regional	unknow	unknow	unknow	unknow	GSE65904
GSM1608620	1.01918	1	65	Male	Regional	unknow	unknow	unknow	unknow	GSE65904
GSM1608621	3.34247	0	50	Male	In-transit	unknow	unknow	unknow	unknow	GSE65904
GSM1608623	1.02466	1	74	Male	Regional	unknow	unknow	unknow	unknow	GSE65904
GSM1608625	8.78356	0	51	Male	Regional	unknow	unknow	unknow	unknow	GSE65904
GSM1608626	2.39726	1	61	Male	Regional	unknow	unknow	unknow	unknow	GSE65904
GSM1608627	0.80274	1	34	Female	Local	unknow	unknow	unknow	unknow	GSE65904
GSM1608628	1.06027	1	51	Male	Local	unknow	unknow	unknow	unknow	GSE65904
GSM1608630	1.79452	1	73	Male	Regional	unknow	unknow	unknow	unknow	GSE65904
GSM1608634	0.731507	0	78	Male	Regional	unknow	unknow	unknow	unknow	GSE65904
GSM1608637	0.265753	1	70	Male	In-transit	unknow	unknow	unknow	unknow	GSE65904
GSM1608641	0.627397	1	55	Male	Regional	unknow	unknow	unknow	unknow	GSE65904
GSM1608642	3.45205	0	60	Male	Regional	unknow	unknow	unknow	unknow	GSE65904
GSM1608644	0.060274	0	78	Male	Primary	unknow	unknow	unknow	unknow	GSE65904
GSM1608645	1.15342	1	74	Male	Regional	unknow	unknow	unknow	unknow	GSE65904
GSM1608648	1.99178	1	43	Male	Regional	unknow	unknow	unknow	unknow	GSE65904
GSM1608650	6.33425	1	39	Male	Regional	unknow	unknow	unknow	unknow	GSE65904
GSM1608651	0.0164384	1	52	Male	In-transit	unknow	unknow	unknow	unknow	GSE65904
GSM1608652	8.72603	0	59	Male	Regional	unknow	unknow	unknow	unknow	GSE65904
GSM1608653	0.419178	1	77	Male	Regional	unknow	unknow	unknow	unknow	GSE65904
GSM1608654	0.567123	1	71	Female	Primary	unknow	unknow	unknow	unknow	GSE65904
GSM1608655	9.08219	0	54	Female	Regional	unknow	unknow	unknow	unknow	GSE65904
GSM1608657	9.8137	0	70	Male	Regional	unknow	unknow	unknow	unknow	GSE65904
GSM1608658	0.216438	1	73	Male	Regional	unknow	unknow	unknow	unknow	GSE65904
GSM1608659	2.00274	0	77	Female	Primary	unknow	unknow	unknow	unknow	GSE65904
GSM1608660	2.39726	0	81	Female	Regional	unknow	unknow	unknow	unknow	GSE65904
GSM1608662	0.767123	1	53	Male	Regional	unknow	unknow	unknow	unknow	GSE65904
GSM1608663	0.906849	1	74	Female	Regional	unknow	unknow	unknow	unknow	GSE65904
GSM1608664	3.85205	0	71	Female	Regional	unknow	unknow	unknow	unknow	GSE65904
GSM1608665	3.13151	1	39	Male	Regional	unknow	unknow	unknow	unknow	GSE65904
GSM1608666	3.21096	0	46	Female	Regional	unknow	unknow	unknow	unknow	GSE65904
GSM1608667	0.449315	0	43	Female	Local	unknow	unknow	unknow	unknow	GSE65904
GSM1608668	0.854795	1	48	Male	Regional	unknow	unknow	unknow	unknow	GSE65904
GSM1608671	0.0575342	1	71	Male	Regional	unknow	unknow	unknow	unknow	GSE65904
GSM1608672	15.1507	0	55	Female	Regional	unknow	unknow	unknow	unknow	GSE65904
GSM1608673	16.7041	0	75	Male	Primary	unknow	unknow	unknow	unknow	GSE65904
GSM1608674	3.59452	0	56	Male	Local	unknow	unknow	unknow	unknow	GSE65904
GSM1608676	0.682192	1	65	Female	Regional	unknow	unknow	unknow	unknow	GSE65904
GSM1608677	0.926027	1	34	Female	Regional	unknow	unknow	unknow	unknow	GSE65904
GSM1608678	17.6795	0	80	Female	Primary	unknow	unknow	unknow	unknow	GSE65904
GSM1608679	3.59726	0	59	Male	Primary	unknow	unknow	unknow	unknow	GSE65904
GSM1608681	3.04658	0	75	Female	Regional	unknow	unknow	unknow	unknow	GSE65904
GSM1608684	2.01096	0	81	Male	Regional	unknow	unknow	unknow	unknow	GSE65904
GSM1608687	0.506849	1	76	Male	Local	unknow	unknow	unknow	unknow	GSE65904
GSM1608689	0.0356164	1	78	Male	Primary	unknow	unknow	unknow	unknow	GSE65904
GSM1608690	0.926027	1	77	Male	In-transit	unknow	unknow	unknow	unknow	GSE65904
GSM1608692	1.16164	0	71	Female	Regional	unknow	unknow	unknow	unknow	GSE65904
GSM1608693	1.5726	1	83	Male	Regional	unknow	unknow	unknow	unknow	GSE65904
GSM1608694	0.441096	1	68	Female	Regional	unknow	unknow	unknow	unknow	GSE65904
GSM1608696	3.91507	0	79	Female	Regional	unknow	unknow	unknow	unknow	GSE65904
GSM1608697	0.39726	1	62	Female	Regional	unknow	unknow	unknow	unknow	GSE65904
GSM1608698	0.912329	0	65	Male	Regional	unknow	unknow	unknow	unknow	GSE65904
GSM1608701	0.465753	0	77	Male	Local	unknow	unknow	unknow	unknow	GSE65904
GSM1608702	0.808219	1	58	Male	Regional	unknow	unknow	unknow	unknow	GSE65904
GSM1608703	6.13425	0	67	Female	Regional	unknow	unknow	unknow	unknow	GSE65904
GSM1608706	0.109589	1	61	Male	Primary	unknow	unknow	unknow	unknow	GSE65904
GSM1608707	0.627397	1	63	Male	Regional	unknow	unknow	unknow	unknow	GSE65904
GSM1608708	0.189041	1	62	Male	Regional	unknow	unknow	unknow	unknow	GSE65904
GSM1608709	2.45753	1	71	Male	Regional	unknow	unknow	unknow	unknow	GSE65904
GSM1608713	1.28493	1	47	Female	Regional	unknow	unknow	unknow	unknow	GSE65904
GSM1608714	13.7123	0	25	Female	Regional	unknow	unknow	unknow	unknow	GSE65904
GSM1608715	0.509589	0	74	Female	Regional	unknow	unknow	unknow	unknow	GSE65904
GSM1608716	0.2	1	86	Male	In-transit	unknow	unknow	unknow	unknow	GSE65904
GSM1608717	1.10959	1	67	Female	Regional	unknow	unknow	unknow	unknow	GSE65904
GSM1608718	0.438356	1	59	Male	Regional	unknow	unknow	unknow	unknow	GSE65904
GSM1608719	0.841096	0	60	Male	Regional	unknow	unknow	unknow	unknow	GSE65904
GSM1608720	12.1918	1	81	Male	Regional	unknow	unknow	unknow	unknow	GSE65904
GSM1608722	1.99178	1	65	Male	In-transit	unknow	unknow	unknow	unknow	GSE65904
GSM1608723	0.789041	1	77	Male	Regional	unknow	unknow	unknow	unknow	GSE65904
GSM1608724	0.0547945	1	67	Male	Regional	unknow	unknow	unknow	unknow	GSE65904
GSM1608727	0.643836	1	33	Male	Regional	unknow	unknow	unknow	unknow	GSE65904
GSM1608728	5.23836	0	32	Male	Regional	unknow	unknow	unknow	unknow	GSE65904
GSM1608729	0.969863	1	82	Male	Primary	unknow	unknow	unknow	unknow	GSE65904
GSM1608732	1.26301	1	65	Female	Regional	unknow	unknow	unknow	unknow	GSE65904
GSM1608734	0.317808	1	60	Male	Regional	unknow	unknow	unknow	unknow	GSE65904
GSM1608735	0.153425	1	70	Male	Regional	unknow	unknow	unknow	unknow	GSE65904
GSM1608741	0.117808	0	64	Male	Primary	unknow	unknow	unknow	unknow	GSE65904
GSM1608746	0.30137	1	48	Female	Regional	unknow	unknow	unknow	unknow	GSE65904
GSM1608747	1.85753	0	77	Female	Regional	unknow	unknow	unknow	unknow	GSE65904
GSM1608748	0.887671	0	87	Female	Primary	unknow	unknow	unknow	unknow	GSE65904
GSM1608750	1.7726	0	29	Female	Regional	unknow	unknow	unknow	unknow	GSE65904
GSM1608751	0.643836	1	67	Female	Regional	unknow	unknow	unknow	unknow	GSE65904
GSM1608752	0.690411	0	91	Female	Local	unknow	unknow	unknow	unknow	GSE65904
GSM1608753	0.978082	1	58	Male	Regional	unknow	unknow	unknow	unknow	GSE65904
GSM1608754	0.424658	1	72	Male	Regional	unknow	unknow	unknow	unknow	GSE65904
GSM1608755	0.312329	1	62	Male	Regional	unknow	unknow	unknow	unknow	GSE65904
GSM1608756	2.3589	0	70	Female	Regional	unknow	unknow	unknow	unknow	GSE65904
GSM1608757	4.87397	0	62	Female	Regional	unknow	unknow	unknow	unknow	GSE65904
GSM1608758	5.19726	1	70	Male	Local	unknow	unknow	unknow	unknow	GSE65904
GSM1608761	0.484932	1	47	Female	Regional	unknow	unknow	unknow	unknow	GSE65904
GSM1608763	2.22192	1	41	Male	Regional	unknow	unknow	unknow	unknow	GSE65904
GSM1608764	7.67123	0	55	Male	Regional	unknow	unknow	unknow	unknow	GSE65904
GSM1608768	2.83562	0	74	Female	Regional	unknow	unknow	unknow	unknow	GSE65904
GSM1608769	0.531507	0	58	Female	Regional	unknow	unknow	unknow	unknow	GSE65904
GSM1608770	9.2137	0	57	Female	Regional	unknow	unknow	unknow	unknow	GSE65904
GSM1608771	0.0410959	1	72	Male	Regional	unknow	unknow	unknow	unknow	GSE65904
GSM1608772	0.608219	1	61	Male	Regional	unknow	unknow	unknow	unknow	GSE65904
GSM1608773	1.4	0	53	Male	Local	unknow	unknow	unknow	unknow	GSE65904
GSM1608777	1.07945	1	66	Female	Regional	unknow	unknow	unknow	unknow	GSE65904
GSM1608778	0.942466	1	64	Male	Regional	unknow	unknow	unknow	unknow	GSE65904
GSM1608782	4.05205	0	30	Female	Regional	unknow	unknow	unknow	unknow	GSE65904
GSM1608784	0.476712	0	54	Female	Regional	unknow	unknow	unknow	unknow	GSE65904
GSM1608785	1.36438	1	66	Male	Regional	unknow	unknow	unknow	unknow	GSE65904
GSM1608786	3.30959	1	79	Female	Regional	unknow	unknow	unknow	unknow	GSE65904
GSM1608787	1.87671	0	82	Female	Primary	unknow	unknow	unknow	unknow	GSE65904
GSM1608789	1.6274	1	51	Male	Regional	unknow	unknow	unknow	unknow	GSE65904
GSM1608790	1.45753	1	77	Male	Regional	unknow	unknow	unknow	unknow	GSE65904
GSM1608792	0.920548	1	75	Male	Regional	unknow	unknow	unknow	unknow	GSE65904
GSM1608793	4.88767	0	71	Male	Regional	unknow	unknow	unknow	unknow	GSE65904
GSM1608794	0.40274	1	64	Female	Regional	unknow	unknow	unknow	unknow	GSE65904
GSM1608795	3.77808	0	73	Female	Regional	unknow	unknow	unknow	unknow	GSE65904
GSM1608798	0.567123	1	36	Male	In-transit	unknow	unknow	unknow	unknow	GSE65904
GSM1608799	7.91781	0	66	Female	Regional	unknow	unknow	unknow	unknow	GSE65904
GSM1608801	0.369863	1	67	Male	In-transit	unknow	unknow	unknow	unknow	GSE65904
GSM1608803	0.180822	1	40	Female	Regional	unknow	unknow	unknow	unknow	GSE65904
GSM1608805	0.383562	1	72	Female	Regional	unknow	unknow	unknow	unknow	GSE65904
GSM1608806	4.08493	0	53	Male	Regional	unknow	unknow	unknow	unknow	GSE65904
GSM2069823	1.66301	1	66	F	unknow	unknow	unknow	unknow	M1b	GSE78220
GSM2069824	2.53973	0	55	M	unknow	unknow	unknow	unknow	M1c	GSE78220
GSM2069825	2.59726	0	62	M	unknow	unknow	unknow	unknow	M1c	GSE78220
GSM2069826	1.20274	0	61	M	unknow	unknow	unknow	unknow	M1c	GSE78220
GSM2069827	2.41644	0	51	M	unknow	unknow	unknow	unknow	M1c	GSE78220
GSM2069828	1.8137	1	55	F	unknow	unknow	unknow	unknow	M1c	GSE78220
GSM2069830	2.88767	0	68	M	unknow	unknow	unknow	unknow	M0	GSE78220
GSM2069831	1.06027	0	60	M	unknow	unknow	unknow	unknow	M1a	GSE78220
GSM2069832	0.89589	1	59	M	unknow	unknow	unknow	unknow	M1c	GSE78220
GSM2069833	2.51233	0	53	F	unknow	unknow	unknow	unknow	M1c	GSE78220
GSM2069834	0.147945	0	27	F	unknow	unknow	unknow	unknow	M1c	GSE78220
GSM2069835	2.68493	1	70	M	unknow	unknow	unknow	unknow	M1b	GSE78220
GSM2069836	0.509589	1	19	M	unknow	unknow	unknow	unknow	M1b	GSE78220
GSM2069837	2.90411	0	45	M	unknow	unknow	unknow	unknow	M1c	GSE78220
GSM2069838	0.923288	1	63	F	unknow	unknow	unknow	unknow	M1c	GSE78220
GSM2069839	0.49863	1	55	M	unknow	unknow	unknow	unknow	M1c	GSE78220
GSM2069840	0.282192	1	63	M	unknow	unknow	unknow	unknow	M1c	GSE78220
GSM2069841	0.717808	1	74	M	unknow	unknow	unknow	unknow	M1c	GSE78220
GSM2069842	1.50137	0	83	M	unknow	unknow	unknow	unknow	M1c	GSE78220
GSM2069843	1.50137	0	83	M	unknow	unknow	unknow	unknow	M1c	GSE78220
GSM2069844	1.20274	1	82	M	unknow	unknow	unknow	unknow	M1c	GSE78220
GSM2069845	0.736986	1	84	M	unknow	unknow	unknow	unknow	M1c	GSE78220
GSM2069846	1.92877	0	47	M	unknow	unknow	unknow	unknow	M1c	GSE78220
GSM2069847	0.468493	1	47	M	unknow	unknow	unknow	unknow	M1c	GSE78220
GSM2069848	1.16986	0	65	F	unknow	unknow	unknow	unknow	M1c	GSE78220
GSM2069849	0.99726	0	70	F	unknow	unknow	unknow	unknow	M1c	GSE78220
GSM2069850	1.2274	0	57	F	unknow	unknow	unknow	unknow	M1c	GSE78220
GSM3923193	64.5667	0	unknow	unknow	unknow	unknow	unknow	unknow	unknow	GSE133713
GSM3923194	31.2333	1	unknow	unknow	unknow	unknow	unknow	unknow	unknow	GSE133713
GSM3923195	9.9	1	unknow	unknow	unknow	unknow	unknow	unknow	unknow	GSE133713
GSM3923196	53.0667	0	unknow	unknow	unknow	unknow	unknow	unknow	unknow	GSE133713
GSM3923197	9.4667	1	unknow	unknow	unknow	unknow	unknow	unknow	unknow	GSE133713
GSM3923198	31.8	0	unknow	unknow	unknow	unknow	unknow	unknow	unknow	GSE133713
GSM3923199	86.24	0	unknow	unknow	unknow	unknow	unknow	unknow	unknow	GSE133713
GSM3923200	23.0333	1	unknow	unknow	unknow	unknow	unknow	unknow	unknow	GSE133713
GSM3923201	29.3	1	unknow	unknow	unknow	unknow	unknow	unknow	unknow	GSE133713
GSM3923202	65.3	1	unknow	unknow	unknow	unknow	unknow	unknow	unknow	GSE133713
GSM3923203	26.7	1	unknow	unknow	unknow	unknow	unknow	unknow	unknow	GSE133713
GSM3923204	70.4333	0	unknow	unknow	unknow	unknow	unknow	unknow	unknow	GSE133713
GSM3923205	8.8667	1	unknow	unknow	unknow	unknow	unknow	unknow	unknow	GSE133713
GSM3923206	13.6667	1	unknow	unknow	unknow	unknow	unknow	unknow	unknow	GSE133713
GSM3923207	61.5667	1	unknow	unknow	unknow	unknow	unknow	unknow	unknow	GSE133713
GSM3923208	6.9	1	unknow	unknow	unknow	unknow	unknow	unknow	unknow	GSE133713
GSM3923209	22.1667	1	unknow	unknow	unknow	unknow	unknow	unknow	unknow	GSE133713
GSM3923210	53.8	0	unknow	unknow	unknow	unknow	unknow	unknow	unknow	GSE133713
GSM3923211	48.4667	0	unknow	unknow	unknow	unknow	unknow	unknow	unknow	GSE133713
GSM3923212	51.4333	0	unknow	unknow	unknow	unknow	unknow	unknow	unknow	GSE133713
GSM3923213	41.8667	0	unknow	unknow	unknow	unknow	unknow	unknow	unknow	GSE133713
GSM3923214	34.3333	0	unknow	unknow	unknow	unknow	unknow	unknow	unknow	GSE133713
GSM3923215	32.9	0	unknow	unknow	unknow	unknow	unknow	unknow	unknow	GSE133713
GSM476606	1.89041	0	87	male	unknow	IIIB	unknow	unknow	unknow	GSE19234
GSM476607	1.67123	0	87	male	unknow	IIIB	unknow	unknow	unknow	GSE19234
GSM476608	2.78082	0	79	male	unknow	IIIC	unknow	unknow	unknow	GSE19234
GSM476609	3.16438	0	56	male	unknow	IIIB	unknow	unknow	unknow	GSE19234
GSM476610	0.252055	1	84	female	unknow	IV	unknow	unknow	unknow	GSE19234
GSM476611	2.13699	1	51	male	unknow	IIIC	unknow	unknow	unknow	GSE19234
GSM476612	0.649315	1	35	male	unknow	IIIB	unknow	unknow	unknow	GSE19234
GSM476613	1.61644	1	86	male	unknow	IV	unknow	unknow	unknow	GSE19234
GSM476614	0.780822	1	86	male	unknow	IIIB	unknow	unknow	unknow	GSE19234
GSM476615	3.13151	0	51	male	unknow	IIIC	unknow	unknow	unknow	GSE19234
GSM476616	2.5863	0	49	female	unknow	IIIA	unknow	unknow	unknow	GSE19234
GSM476617	2.93973	1	90	female	unknow	IIIB	unknow	unknow	unknow	GSE19234
GSM476618	0.186301	1	49	female	unknow	IV	unknow	unknow	unknow	GSE19234
GSM476619	2.76438	0	54	male	unknow	IIIC	unknow	unknow	unknow	GSE19234
GSM476620	2.73425	0	54	female	unknow	IIIB	unknow	unknow	unknow	GSE19234
GSM476621	2.46849	0	82	female	unknow	IIIB	unknow	unknow	unknow	GSE19234
GSM476622	2.63288	0	60	male	unknow	IIIB	unknow	unknow	unknow	GSE19234
GSM476623	2.87123	0	68	female	unknow	IIIB	unknow	unknow	unknow	GSE19234
GSM476624	1.9863	1	48	female	unknow	IIIB	unknow	unknow	unknow	GSE19234
GSM476625	1.11233	1	65	male	unknow	IIIC	unknow	unknow	unknow	GSE19234
GSM476626	1.08767	1	78	male	unknow	IIIB	unknow	unknow	unknow	GSE19234
GSM476627	1.08767	1	78	male	unknow	IIIB	unknow	unknow	unknow	GSE19234
GSM476628	2.43014	1	40	female	unknow	IIIB	unknow	unknow	unknow	GSE19234
GSM476629	2.20548	1	40	female	unknow	IIIB	unknow	unknow	unknow	GSE19234
GSM476630	1.47945	1	40	female	unknow	IIIB	unknow	unknow	unknow	GSE19234
GSM476631	1.04932	1	78	female	unknow	IIIB	unknow	unknow	unknow	GSE19234
GSM476632	1.83014	1	74	male	unknow	IIIC	unknow	unknow	unknow	GSE19234
GSM476633	1.83014	1	74	male	unknow	IIIC	unknow	unknow	unknow	GSE19234
GSM476634	0.709589	1	69	male	unknow	IV	unknow	unknow	unknow	GSE19234
GSM476635	0.772603	0	44	male	unknow	IIIB	unknow	unknow	unknow	GSE19234
GSM476636	2.16712	0	43	male	unknow	IIIC	unknow	unknow	unknow	GSE19234
GSM476637	1.9726	0	30	male	unknow	IIIA	unknow	unknow	unknow	GSE19234
GSM476638	1.76712	0	60	male	unknow	IIIA	unknow	unknow	unknow	GSE19234
GSM476639	1.20548	1	92	male	unknow	IIIB	unknow	unknow	unknow	GSE19234
GSM476640	1.40548	0	83	male	unknow	IIIB	unknow	unknow	unknow	GSE19234
GSM476641	0.394521	1	50	female	unknow	IIIC	unknow	unknow	unknow	GSE19234
GSM476642	1.78904	1	30	male	unknow	IIIB	unknow	unknow	unknow	GSE19234
GSM476643	1.51233	1	38	female	unknow	IV	unknow	unknow	unknow	GSE19234
GSM476644	1.69041	0	77	female	unknow	IIIA	unknow	unknow	unknow	GSE19234
GSM476645	1.66849	0	70	male	unknow	IIIB	unknow	unknow	unknow	GSE19234
GSM476646	0.641096	1	52	male	unknow	IIIC	unknow	unknow	unknow	GSE19234
GSM476647	2.16986	0	79	male	unknow	IIIB	unknow	unknow	unknow	GSE19234
GSM476648	1.52877	0	69	male	unknow	IIIC	unknow	unknow	unknow	GSE19234
GSM476649	1.20548	1	77	female	unknow	IIIC	unknow	unknow	unknow	GSE19234

## Sheet: S2
Table S2: Summary of 10 recognized cuprotosis-related genes
Gene	Type
CDKN2A	Cuprotosis
DLAT	Cuprotosis
DLD	Cuprotosis
FDX1	Cuprotosis
GLS	Cuprotosis
LIAS	Cuprotosis
LIPT1	Cuprotosis
MTF1	Cuprotosis
PDHA1	Cuprotosis
PDHB	Cuprotosis

## Sheet: S3
Table S3: The primer sequences for qRT-PCR
Gene	Primer Sequence
FDX1	F:5'-TTCAACCTGTCACCTCATCTTTG
	R:5'-TGCCAGATCGAGCATGTCATT
LIAS	F:5'-CAGCCCAGTCAGACCGTTAAG
	R:5'-TTTCTGGCGTTTTAGGTTTCCT
LIPT1	F:5'-CCTCTGTTGTAATTGGTAGGCAT
	R:5'-CTGGGGTTGGACAGCATTCAG
DLD	F:5'-CTCATGGCCTACAGGGACTTT
	R:5'-GCATGTTCCACCAAGTGTTTCAT
DLAT	F:5'-CCGCCGCTATTACAGTCTTCC
	R:5'-CTCTGCAATTAGGTCACCTTCAT
PDHA1	F:5'-TGGTAGCATCCCGTAATTTTGC
	R:5'-ATTCGGCGTACAGTCTGCATC
PDHB	F:5'-AAGAGGCGCTTTCACTGGAC
	R:5'-ACTAACCTTGTATGCCCCATCA
MTF1	F:5'-CAGTGCGGAGAACACTTGC
	R:5'-TGCACATAACCCTGGGACATT
GLS	F:5'-AGGGTCTGTTACCTAGCTTGG
	R:5'-ACGTTCGCAATCCTGTAGATTT
CDKN2A	F:5'-GATCCAGGTGGGTAGAAGGTC
	R:5'-CCCCTGCAAACTTCGTCCT
GAPDH	F:5'-GGAGCGAGATCCCTCCAAAAT
	R:5'-GGCTGTTGTCATACTTCTCATGG

## Sheet: S4
Table S4: The prognostic values of 10 CRGs in patients with melanoma
id	HR	HR.95L	HR.95H	pvalue
CDKN2A	1.03343	1.0042	1.06352	0.0247003
DLAT	0.997821	0.957187	1.04018	0.918111
DLD	0.981651	0.945259	1.01944	0.336625
FDX1	1.08857	1.03413	1.14588	0.00118765
GLS	0.981035	0.947535	1.01572	0.280085
LIAS	1.1177	1.04852	1.19145	0.000641958
LIPT1	1.09773	1.04143	1.15707	0.000517861
MTF1	1.05159	1.00558	1.09971	0.02753
PDHA1	1.01476	0.969011	1.06268	0.53353
PDHB	0.993674	0.957218	1.03152	0.739332

## Sheet: S5
Table S5: The three CRGs significantly associated with the OS of patients with melanoma (P < 0.05)
Gene	HR	95.0% CI	P-value
FDX1	1.1708	1.0166-1.348	0.0286
LIAS	1.2181	1.045-1.418	0.0111
MTF1	0.8007	0.7037-0.9111	0.00074

## Sheet: S6
Table S6: Pearson correlation analysis of the 10 cuprotosis-related genes.
from	to	cor	pvalue
CDKN2A	CDKN2A	1	0
CDKN2A	DLAT	0.207686	4.66e-09
CDKN2A	DLD	0.215991	1.07e-09
CDKN2A	FDX1	0.073837	0.0391138
CDKN2A	GLS	0.272722	8.7e-15
CDKN2A	LIAS	0.110514	0.00198145
CDKN2A	LIPT1	0.00205896	0.954188
CDKN2A	MTF1	0.263867	6.6e-14
CDKN2A	PDHA1	0.225936	1.69e-10
CDKN2A	PDHB	0.224672	2.15e-10
DLAT	CDKN2A	0.207686	4.66e-09
DLAT	DLAT	1	0
DLAT	DLD	0.787243	9.91e-166
DLAT	FDX1	0.320219	4.42e-20
DLAT	GLS	0.74095	7.68e-137
DLAT	LIAS	0.464342	5.09e-43
DLAT	LIPT1	0.0466224	0.193071
DLAT	MTF1	0.683688	1.11e-108
DLAT	PDHA1	0.790724	3.41e-168
DLAT	PDHB	0.775927	4.94e-158
DLD	CDKN2A	0.215991	1.07e-09
DLD	DLAT	0.787243	9.91e-166
DLD	DLD	1	0
DLD	FDX1	0.289292	1.6e-16
DLD	GLS	0.749975	5.7e-142
DLD	LIAS	0.494596	2.02e-49
DLD	LIPT1	0.0932118	0.00914896
DLD	MTF1	0.681257	1.25e-107
DLD	PDHA1	0.807639	7.19e-181
DLD	PDHB	0.756879	4.8e-146
FDX1	CDKN2A	0.073837	0.0391138
FDX1	DLAT	0.320219	4.42e-20
FDX1	DLD	0.289292	1.6e-16
FDX1	FDX1	1	0
FDX1	GLS	0.285093	4.52e-16
FDX1	LIAS	0.182713	2.73e-07
FDX1	LIPT1	0.00683449	0.848764
FDX1	MTF1	0.248953	1.69e-12
FDX1	PDHA1	0.249034	1.67e-12
FDX1	PDHB	0.28635	3.32e-16
GLS	CDKN2A	0.272722	8.7e-15
GLS	DLAT	0.74095	7.68e-137
GLS	DLD	0.749975	5.7e-142
GLS	FDX1	0.285093	4.52e-16
GLS	GLS	1	0
GLS	LIAS	0.458506	7.41e-42
GLS	LIPT1	0.101544	0.00450317
GLS	MTF1	0.671263	2.07e-103
GLS	PDHA1	0.701761	7.71e-117
GLS	PDHB	0.749844	6.79e-142
LIAS	CDKN2A	0.110514	0.00198145
LIAS	DLAT	0.464342	5.09e-43
LIAS	DLD	0.494596	2.02e-49
LIAS	FDX1	0.182713	2.73e-07
LIAS	GLS	0.458506	7.41e-42
LIAS	LIAS	1	0
LIAS	LIPT1	0.308318	1.16e-18
LIAS	MTF1	0.463066	9.18e-43
LIAS	PDHA1	0.471295	1.96e-44
LIAS	PDHB	0.45541	3e-41
LIPT1	CDKN2A	0.00205896	0.954188
LIPT1	DLAT	0.0466224	0.193071
LIPT1	DLD	0.0932118	0.00914896
LIPT1	FDX1	0.00683449	0.848764
LIPT1	GLS	0.101544	0.00450317
LIPT1	LIAS	0.308318	1.16e-18
LIPT1	LIPT1	1	0
LIPT1	MTF1	0.0606689	0.0902044
LIPT1	PDHA1	0.0719158	0.0445191
LIPT1	PDHB	0.0443606	0.215589
MTF1	CDKN2A	0.263867	6.6e-14
MTF1	DLAT	0.683688	1.11e-108
MTF1	DLD	0.681257	1.25e-107
MTF1	FDX1	0.248953	1.69e-12
MTF1	GLS	0.671263	2.07e-103
MTF1	LIAS	0.463066	9.18e-43
MTF1	LIPT1	0.0606689	0.0902044
MTF1	MTF1	1	0
MTF1	PDHA1	0.649762	7.2e-95
MTF1	PDHB	0.734636	2.23e-133
PDHA1	CDKN2A	0.225936	1.69e-10
PDHA1	DLAT	0.790724	3.41e-168
PDHA1	DLD	0.807639	7.19e-181
PDHA1	FDX1	0.249034	1.67e-12
PDHA1	GLS	0.701761	7.71e-117
PDHA1	LIAS	0.471295	1.96e-44
PDHA1	LIPT1	0.0719158	0.0445191
PDHA1	MTF1	0.649762	7.2e-95
PDHA1	PDHA1	1	0
PDHA1	PDHB	0.791991	4.21e-169
PDHB	CDKN2A	0.224672	2.15e-10
PDHB	DLAT	0.775927	4.94e-158
PDHB	DLD	0.756879	4.8e-146
PDHB	FDX1	0.28635	3.32e-16
PDHB	GLS	0.749844	6.79e-142
PDHB	LIAS	0.45541	3e-41
PDHB	LIPT1	0.0443606	0.215589
PDHB	MTF1	0.734636	2.23e-133
PDHB	PDHA1	0.791991	4.21e-169
PDHB	PDHB	1	0

## Sheet: S7
Table S7: The activation states of biological pathways in distinct cuprotosis subtype by GSVA enrichment analysis
Pathway	logFC	AveExpr	t	P.Value	adj.P.Val	B
KEGG_ALANINE_ASPARTATE_AND_GLUTAMATE_METABOLISM	-1.0487	0.102125	-13.3525	3.11e-36	1.55e-35	71.364
KEGG_ARGININE_AND_PROLINE_METABOLISM	-1.0487	0.102125	-13.3525	3.11e-36	1.55e-35	71.364
KEGG_NITROGEN_METABOLISM	-1.0487	0.102125	-13.3525	3.11e-36	1.55e-35	71.364
KEGG_PROXIMAL_TUBULE_BICARBONATE_RECLAMATION	-1.0487	0.102125	-13.3525	3.11e-36	1.55e-35	71.364
KEGG_GLYCINE_SERINE_AND_THREONINE_METABOLISM	-0.733487	0.107309	-9.29415	2.04e-19	6.81e-19	32.9984
KEGG_VALINE_LEUCINE_AND_ISOLEUCINE_DEGRADATION	-0.733487	0.107309	-9.29415	2.04e-19	6.81e-19	32.9984
KEGG_GLYCOLYSIS_GLUCONEOGENESIS	-0.53674	0.149226	-8.64137	4.05e-17	9.01e-17	27.7787
KEGG_CITRATE_CYCLE_TCA_CYCLE	-0.53674	0.149226	-8.64137	4.05e-17	9.01e-17	27.7787
KEGG_PYRUVATE_METABOLISM	-0.53674	0.149226	-8.64137	4.05e-17	9.01e-17	27.7787
KEGG_VALINE_LEUCINE_AND_ISOLEUCINE_BIOSYNTHESIS	-0.406338	0.074884	-6.07394	2.09e-09	3.8e-09	10.3567
KEGG_BUTANOATE_METABOLISM	-0.406338	0.074884	-6.07394	2.09e-09	3.8e-09	10.3567
KEGG_CELL_CYCLE	0.0505774	-0.133921	0.581785	0.560907	0.560907	-7.41106
KEGG_P53_SIGNALING_PATHWAY	0.0505774	-0.133921	0.581785	0.560907	0.560907	-7.41106
KEGG_PATHWAYS_IN_CANCER	0.0505774	-0.133921	0.581785	0.560907	0.560907	-7.41106
KEGG_PANCREATIC_CANCER	0.0505774	-0.133921	0.581785	0.560907	0.560907	-7.41106
KEGG_GLIOMA	0.0505774	-0.133921	0.581785	0.560907	0.560907	-7.41106
KEGG_MELANOMA	0.0505774	-0.133921	0.581785	0.560907	0.560907	-7.41106
KEGG_BLADDER_CANCER	0.0505774	-0.133921	0.581785	0.560907	0.560907	-7.41106
KEGG_CHRONIC_MYELOID_LEUKEMIA	0.0505774	-0.133921	0.581785	0.560907	0.560907	-7.41106
KEGG_NON_SMALL_CELL_LUNG_CANCER	0.0505774	-0.133921	0.581785	0.560907	0.560907	-7.41106

## Sheet: S8
Table S8: Relative Fractions of tumor-infiltrating immune cells of melanoma patients by the CIBERSORT algorithm
ID	B_cells_naive_CIBERSORT	B_cells_memory_CIBERSORT	Plasma_cells_CIBERSORT	T_cells_CD8_CIBERSORT	T_cells_CD4_naive_CIBERSORT	T_cells_CD4_memory_resting_CIBERSORT	T_cells_CD4_memory_activated_CIBERSORT	T_cells_follicular_helper_CIBERSORT	T_cells_regulatory_(Tregs)_CIBERSORT	T_cells_gamma_delta_CIBERSORT	NK_cells_resting_CIBERSORT	NK_cells_activated_CIBERSORT	Monocytes_CIBERSORT	Macrophages_M0_CIBERSORT	Macrophages_M1_CIBERSORT	Macrophages_M2_CIBERSORT	Dendritic_cells_resting_CIBERSORT	Dendritic_cells_activated_CIBERSORT	Mast_cells_resting_CIBERSORT	Mast_cells_activated_CIBERSORT	Eosinophils_CIBERSORT	Neutrophils_CIBERSORT	P-value_CIBERSORT	Correlation_CIBERSORT	RMSE_CIBERSORT
TCGA-EE-A29W	0.16276	0	0.111099	0	0.0489522	0	0	0.227277	0	0	0	0.166378	0.0265354	0.0331985	0.0330457	0	0	0	0.147054	0	0	0.0436991	0	0.57361	0.835793
TCGA-D3-A51H	0.211798	0	0.151898	0	0.0631093	0	0	0.206766	0	0.0595861	0	0.0965897	0	0	0.0299627	0	0.145969	0	0.0343206	0	0	0	0	0.339937	0.942495
TCGA-FR-A728	0.274039	0	0.00492887	0	0	0	0	0.290042	0	0	0.177134	0	0.0789905	0.0452511	0.035643	0	0	0	0.0927062	0	0.00126534	0	0	0.342538	0.94149
TCGA-BF-A1PZ	0.399959	0	0.0696548	0	0	0	0	0.0443981	0	0.0967062	0.0406934	0	0	0.0681515	0.149985	0	0	0	0.130452	0	0	0	0	0.540748	0.852983
TCGA-D3-A2J7	0.160742	0	0.19964	0	0	0	0	0.253374	0	0	0	0.131835	0.0325821	0.0226499	0.0471811	0	0	0.00200651	0.0876544	0	0	0.0623354	0	0.494709	0.869676
TCGA-EE-A2MJ	0.268257	0	0.168069	0	0	0	0	0.221937	0	0	0	0.107247	0.0811191	0.0237175	0.0774435	0	0	0	0.0420205	0	0	0.0101896	0	0.366965	0.93122
TCGA-EB-A5UL	0.338254	0	0.0383718	0	0.0159151	0.179906	0	0.131883	0	0	0.09034	0	0.0177501	0.0205298	0.122579	0	0.00253172	0	0.0419394	0	0	0	0	0.541917	0.851234
TCGA-BF-AAP7	0.249655	0	0.0364973	0	0	0	0.0443491	0.16277	0	0	0	0.0681066	0.034018	0.0995224	0.0570839	0	0	0	0.247998	0	0	0	0	0.452238	0.892554
TCGA-D3-A3CC	0.237057	0	0.199125	0	0.0101609	0	0	0.210644	0	0	0	0.111341	0.0852596	0.0351676	0.0291519	0	0	0	0.0468451	0	0	0.0352481	0	0.516732	0.86304
TCGA-EE-A3J7	0.288024	0	0.0214638	0	0	0.0528225	0	0.17703	0	0	0	0.107723	0	0.0710624	0.139663	0	0	0	0.142212	0	0	0	0	0.531339	0.854984
TCGA-EB-A1NK	0.313892	0	0.0594899	0	0	0	0	0.233994	0	0.000651319	0	0.0880735	0.0520051	0.0309226	0.055866	0	0	0.0210663	0.144039	0	0	0	0	0.505887	0.868869
TCGA-EE-A2GN	0.201023	0	0.0465818	0	0.0249808	0.02074	0	0.140274	0	0	0.105553	0.0261499	0.115819	0.0845442	0.076636	0	0	0	0.144015	0	0.0136845	0	0	0.395953	0.917419
TCGA-XV-A9VZ	0.180759	0	0.156194	0	0.161015	0	0	0.215671	0	0.0115238	0.0701895	0.0531553	0	0.0165705	0.0311604	0	0	0	0.103761	0	0	0	0	0.476602	0.880351
TCGA-WE-A8K5	0.292666	0	0.123345	0	0.0522778	0	0	0.182747	0	0	0	0.168477	0.056553	0.0392065	0.0444066	0	0	0	0.0403207	0	0	0	0	0.422628	0.905474
TCGA-D3-A3CB	0.297733	0	0.12864	0	0.071795	0	0	0.135582	0	0.0797537	0	0.0928539	0.0686927	0.0370453	0.0268875	0	0.000476732	0	0.0605403	0	0	0	0	0.253637	0.980062
TCGA-EB-A5VU	0.361596	0	0.112938	0	0.0329326	0	0	0.186443	0	0	0.0686141	0.0481136	0.0236165	0.0216207	0.0565556	0	0	0	0.0764039	0	0	0.0111661	0	0.44038	0.897337
TCGA-GN-A266	0.180276	0	0.0346463	0	0.0376001	0.00469406	0	0.0623216	0	0.0168003	0.0157952	0.0471297	0.166584	0.10442	0.0936388	0.00412946	0	0	0.231964	0	0	0	0	0.467592	0.886976
TCGA-D3-A1QA	0.216246	0	0.0519402	0	0	0	0	0.26566	0	0	0	0.225413	0.0315465	0.0233967	0.0823049	0.0169035	0	0	0.0797353	0	0.006854	0	0	0.364675	0.931184
TCGA-FW-A3I3	0.194719	0	0.159492	0	0.0510011	0	0	0.238265	0	0	0.00610565	0.102694	0.067554	0.0221972	0.0698558	0	0	0	0.0570967	0	0	0.0310203	0	0.412674	0.91157
TCGA-EE-A29S	0.321557	0	0.286287	0	0.038238	0	0	0.154759	0	0.0287162	0	0.0639697	0.0186109	0.0154097	0.0322076	0	0	0	0.0302102	0	0	0.010035	0	0.527838	0.859397
TCGA-D9-A149	0.281052	0	0.207109	0	0	0	0	0.200177	0	0.0156455	0	0.112289	0.0631159	0.0229182	0.0201298	0	0	0	0.040574	0	0	0.0369879	0	0.452233	0.893103
TCGA-ER-A19D	0.20583	0	0.00145773	0	0.112565	0	0	0.104175	0	0.0620499	0	0.122905	0.0286113	0.108573	0.0125116	0	0	0	0.226055	0	0.0152667	0	0	0.476726	0.883029
TCGA-BF-AAOX	0.268714	0	0.0576949	0	0	0.131827	0	0.20527	0	0	0.0725976	0	0.0319637	0.0350569	0.0542045	0.0292742	0	0	0.0956676	0	0.01773	0	0	0.228979	0.989531
TCGA-D3-A3C6	0.15274	0	0.0285526	0	0	0.0884654	0	0.109383	0.0130926	0	0.0473019	0	0.00939661	0.102608	0.218468	0	0	0	0.218974	0	0.0110185	0	0	0.512886	0.86616
TCGA-D9-A6EG	0.358113	0	0.227143	0	0	0.0281607	0	0.0957439	0	0	0	0.0845171	0.0410198	0.00961286	0.0344126	0	0	0	0.0711866	0	0	0.0500902	0	0.376757	0.925855
TCGA-D3-A8GJ	0.173239	0	0.084341	0	0.0862981	0	0	0.067161	0	0	0.0700106	0.0415795	0.155403	0.0761986	0.129743	0	0.014083	0	0.101944	0	0	0	0	0.411509	0.910681
TCGA-BF-A1Q0	0.304443	0	0.0714534	0	0	0	0	0.334323	0	0	0	0.0983977	0.0443356	0.0223671	0.0426534	0	0	0.00190314	0.0758663	0	0	0.00425787	0	0.498766	0.870859
TCGA-ER-A2NC	0.246458	0	0.0107072	0	0.048061	0	0	0.237639	0	0	0	0.17793	0.0663092	0.0567598	0.0471423	0	0	0	0.108993	0	0	0	0	0.339803	0.9426
TCGA-W3-A825	0.247839	0	0.0116913	0	0.0479635	0	0	0.240581	0	0.00236261	0.0670905	0.0266537	0.0654314	0.0782268	0.0455181	0	0	0	0.166642	0	0	0	0	0.321274	0.950284
TCGA-EE-A185	0.428568	0	0.134972	0	0.0549504	0.0251914	0	0.132395	0	0.00954471	0	0.106874	0.0223965	0.0122546	0.0262874	0	0	0	0.0189574	0	0	0.0276084	0	0.287958	0.967418
TCGA-EB-A299	0.198059	0	0.149283	0	0.0281423	0	0	0.201688	0	0	0	0.160654	0.0477492	0.0460224	0.0527869	0	0	0	0.115614	0	0	0	0	0.493468	0.874461
TCGA-ER-A19C	0.267756	0	0.176745	0	0	0.0105101	0	0.2082	0	0	0	0.130505	0.0563024	0.0267178	0.0598072	0	0	0	0.0614714	0	0	0.00198559	0	0.559245	0.837812
TCGA-DA-A1HY	0.196071	0	0.125674	0	0	0.0243382	0	0.206645	0	0	0	0.134396	0.0635738	0.0222225	0.0675106	0	0	0	0.0899884	0	0	0.0695805	0	0.529317	0.852315
TCGA-EE-A2M7	0.227649	0	0.221596	0	0.0624677	0	0	0.143149	0	0	0.000722018	0.121422	0.00780451	0.0286127	0.0474987	0	0	0	0.110188	0	0	0.028891	0	0.398831	0.916114
TCGA-ER-A3ET	0.0310742	0	0.0109211	0	0.0510632	0	0	0.316777	0	0	0.114227	0.0256782	0.260772	0.0455396	0.0530006	0.00493238	0	0	0.068898	0	0.0171169	0	0	0.212475	0.999688
TCGA-Z2-AA3S	0.291923	0	0.174831	0	0.00661093	0	0	0.223654	0	0	0	0.168531	0.00731792	0.0294739	0.0371761	0	0	0	0.0604828	0	0	0	0	0.392927	0.920255
TCGA-D3-A1QA-1	0.335841	0	0.0821901	0	0	0.0128188	0	0.159553	0.0103887	0	0	0.0940249	0	0.0492721	0.0307878	0.0425371	0	0	0.165805	0	0.0167826	0	0	0.487368	0.876919
TCGA-GN-A26D	0.276826	0	0.178298	0	0.0184285	0.00104353	0	0.19716	0	0	0	0.0895269	0.0136309	0.016887	0.0729592	0	0	0	0.0946296	0	0	0.0406102	0	0.377638	0.925837
TCGA-EB-A51B	0.30806	0	0.170458	0	0	0.00116557	0	0.22121	0	0.00691646	0	0.112817	0.0410726	0.0247926	0.0641028	0	0	0	0.0469177	0	0	0.00248737	0	0.269789	0.971545
TCGA-ER-A1A1	0.187392	0	0.175076	0	0.0782005	0	0	0.172176	0	0.0549936	0	0.104951	0.0151804	0.0154553	0.029377	0	0.128651	0	0.0385465	0	0	0	0	0.564646	0.838559
TCGA-EE-A29P	0.219642	0	0.219786	0	0.183752	0	0	0.158952	0	0	0	0.0870574	0.0397422	0.0135037	0.06935	0	0	0	0	0.00821496	0	0	0.014	0.162763	1.02019
TCGA-D3-A51E	0.283673	0	0.0306809	0.0492996	0	0	0	0.0686489	0	0	0.0149143	0	0.0279687	0.10422	0.160251	0	0.0188703	0	0.20972	0	0.031754	0	0	0.546164	0.845795
TCGA-EE-A2GR	0.322091	0	0.216208	0	0	0	0	0.164374	0	0.0444664	0	0.0902101	0.0226005	0.00526243	0.0550408	0	0	0	0.0427679	0	0	0.0369801	0	0.280593	0.973991
TCGA-EE-A2MR	0.190979	0	0.148884	0	0.0590708	0	0	0.196392	0	0.0514053	0.0218241	0.0595755	0.0767923	0.0422919	0.0409441	0	0.0904016	0	0.0214394	0	0	0	0	0.41033	0.911194
TCGA-FS-A4F9	0.272281	0	0.194696	0	0	0.0457779	0	0.238032	0	0	0	0.120144	0.0238877	0.0310816	0.00730276	0	0	0	0.0667963	0	0	0	0	0.412639	0.910122
TCGA-RP-A693	0.343694	0	0.0636543	0	0.159146	0	0.0258171	0.188161	0	0	0.0957873	0	0.0213397	0.0204692	0.0452501	0	0.000281142	0	0.0364006	0	0	0	0	0.554455	0.849791
TCGA-D3-A51R	0.272759	0	0.0701358	0	0.0503597	0	0	0.233434	0	0	0	0.153599	0	0.00425876	0.0921263	0	0	0	0.105654	0	0	0.0176748	0	0.477883	0.880136
TCGA-EE-A29H	0.378292	0	0.19199	0	0.0263124	0	0	0.149534	0	0.0177982	0	0.0945288	0.022408	0.0133208	0.0459564	0	0	0	0.0464326	0	0	0.0134265	0	0.326818	0.955626
TCGA-EE-A183	0.237634	0	0.0463814	0	0	0	0	0.234103	0	0	0	0.142436	0.128936	0.0479069	0.0390041	0	0.0262145	0	0.0744066	0	0	0.0229771	0	0.258416	0.980293
TCGA-GN-A8LK	0.43805	0	0.100323	0	0	0.0386306	0.0158867	0.0494475	0	6.43e-05	0.00181573	0	0.034833	0.101397	0.00161051	0.013858	0	0.0047652	0.192811	0	0	0.00650696	0	0.373788	0.926828
TCGA-ER-A19E	0.276329	0	0.105072	0	0.0471488	0.0469975	0	0.114884	0	0.0724766	0	0.130639	0.0157328	0.0355453	0.035837	0	0	0	0.0860629	0	0	0.033275	0	0.545527	0.84489
TCGA-XV-AAZY	0.319284	0	0.0212082	0	0	0	0	0.26953	0	0.115329	0.057719	0	0	0.0286489	0.0423434	0	0	0	0.145938	0	0	0	0	0.391236	0.920172
TCGA-FR-A8YD	0.305701	0	0.168405	0	0	0.0336162	0	0.125247	0	0.0583564	0	0.0934354	0	0.018286	0.0361238	0	0	0.078876	0.081953	0	0	0	0	0.506723	0.868192
TCGA-XV-A9W2	0.149775	0	0.0091171	0	0.12034	0.154899	0.11101	0.0646401	0.00217227	0	0.0227756	0.0171675	0.0444892	0.0592642	0.0561438	0.0209453	0	0	0.167261	0	0	0	0	0.279064	0.969916
TCGA-D3-A1Q6	0	0.0673881	0	0.0162196	0	0.0386734	0	0.161696	0	0	0.128718	0.0112497	0.0778581	0.090379	0.15571	0.000875095	0	0	0.251233	0	0	0	0	0.571448	0.834293
TCGA-D3-A8GD	0.313512	0	0.122831	0	0.00673438	0	0	0.200344	0	0.0327895	0	0.116426	0.0416626	0.0285032	0.0386717	0	0	0.00667547	0.0858267	0	0	0.0060243	0	0.462849	0.88911
TCGA-DA-A95W	0.246345	0	0.0153832	0.00227465	0	0.0203982	0	0.109177	0	0	0	0.0848031	0	0.106315	0.165051	0.00261141	0	0	0.230802	0	0.0168393	0	0	0.486153	0.8775
TCGA-FS-A1YX	0.230755	0	0.0954324	0	0.0990903	0	0	0.171978	0	0	0.150503	0	0.0760449	0.0352809	0.0769389	0	0	0	0.056206	0	0.00776986	0	0	0.600342	0.819147
TCGA-EE-A3JB	0.308388	0	0.177109	0	0.00180023	0	0	0.204079	0	0.0142235	0	0.131367	0.0234894	0.0183317	0.0421361	0	0	0	0.0477414	0	0	0.0313347	0	0.479173	0.880758
TCGA-DA-A1HV	0.300294	0	0.230936	0	0.010001	0	0	0.138282	0	0	0	0.0978995	0.0443449	0.0312239	0.0587847	0	0.0141154	0	0.0737352	0	0	0.000383436	0	0.4959	0.871881
TCGA-D9-A1JW	0.232088	0	0.0203034	0.0153921	0.019833	0	0	0.140072	0	0	0.1624	0.0330156	0.0982075	0.0661196	0.0453326	0	0	0	0.160712	0	0.00652391	0	0	0.511862	0.866947
TCGA-EE-A3J5	0.203032	0	0.220843	0	0.0284554	0	0	0.178015	0	0	0	0.120336	0.0362164	0.0319191	0.0441982	0	0	0.0143828	0.10882	0	0	0.0137812	0	0.404012	0.913947
TCGA-BF-A5ER	0.487744	0	0.0860382	0	0.00392487	0	0	0.156773	0	0	0	0.117291	0.0631636	0.0292814	0.00763092	0	0	0.0161578	0.0319961	0	0	0	0	0.419317	0.90694
TCGA-WE-A8ZT	0.326621	0	0.189055	0	0	0.0329303	0	0.140256	0	0	0	0.134885	0	0.0342503	0.0875516	0	0	0	0.0538091	0	0.000641353	0	0	0.515746	0.858327
TCGA-GN-A4U3	0.313692	0	0.118017	0	0.0215668	0	0	0.215726	0	0	0.0851556	0	0.0852429	0.0498723	0.0192797	0	0	0	0.0661411	0	0.025306	0	0	0.400341	0.916496
TCGA-DA-A1I8	0.250733	0	0.17422	0	0	0	0	0.182928	0	0	0.00535108	0.10707	0.0687712	0.0184161	0.0517926	0	0	0	0.0749469	0	0	0.0657713	0	0.523316	0.86571
TCGA-EE-A2MD	0.191947	0	0.0903403	0	0	0.0265777	0	0.154965	0	0	0	0.199981	0.081158	0.0331254	0.0785788	0.0197053	0	0	0.122597	0	0.00102406	0	0	0.499166	0.872586
TCGA-D3-A5GS	0.332238	0	0.0419099	0	0	0	0.0199377	0.0967692	0	0	0.106628	0	0	0.0801879	0.111126	0.00630044	0	0	0.204903	0	0	0	0	0.513867	0.865339
TCGA-D3-A1Q8	0.228335	0	0.249961	0	0.0275221	0	0	0.157941	0	0.02827	0	0.0803674	0.0275666	0.0244837	0.0313575	0	0	0	0.0877726	0	0	0.056423	0	0.585468	0.827227
TCGA-GN-A26C	0.249638	0	0.175084	0	0.0294025	0	0	0.198186	0	0	0	0.113172	0.0413403	0.0387124	0.0163568	0	0.085478	0	0.0526291	0	0	0	0	0.438687	0.898717
TCGA-D9-A148	0.28915	0	0.179951	0	0	0	0	0.248206	0	0	0	0.0971134	0.0487139	0.0259466	0.0234244	0	0	0.0279889	0.0595055	0	0	0	0	0.493578	0.869181
TCGA-EB-A85I	0.231766	0	0.102728	0.0101729	0	0	0	0.232903	0	0	0	0.0876248	0.0194744	0.0604641	0.0936115	0	0.0116157	0	0.138735	0	0.0109041	0	0	0.442861	0.89735
TCGA-D3-A3C1	0.244822	0	0.0159626	0	0	0.0542643	0	0.0802207	0	0	0.0777739	0.0545582	0.0585648	0.0953896	0.0787023	0.00296079	0	0	0.232031	0	0.0047502	0	0	0.226258	0.991282
TCGA-WE-AAA4	0.163636	0	0.00593109	0	0	0	0.00934819	0.104343	0	0	0.0543124	0	0.175542	0.11447	0.0552421	0.0150629	0	0	0.302112	0	0	0	0	0.371194	0.929226
TCGA-D3-A2J8	0.199749	0	0.0460357	0	0	0	0	0.276232	0	0	0	0.0808755	0.0982232	0.0890596	0.024335	0	0	0	0.185491	0	0	0	0	0.411918	0.910564
TCGA-FR-A2OS	0.131538	0	0.0725375	0	0	0	0	0.295964	0	0	0	0.159413	0.0364329	0.0572773	0.107205	0	0	0	0.130304	0	0.00932907	0	0	0.458391	0.889435
TCGA-D3-A2JF	0.317175	0	0.106742	0.0672759	0	0	0.0195238	0.136438	0	0	0.0545298	0	0.0348455	0.0628597	0.0359335	0	0	0	0.143673	0	0.021004	0	0	0.300484	0.961978
TCGA-EB-A24C	0.176549	0	0.172387	0	0	0.00283826	0	0.231761	0	0	0	0.130251	0.0320829	0.049049	0.0848619	0	0	0	0.120219	0	0	0	0	0.339746	0.943437
TCGA-EE-A2A5	0.209218	0	0.118081	0	0	0	0	0.230991	0	0	0	0.0947589	0.00986377	0.0721476	0.0971014	0	0	0	0.162116	0	0.00572223	0	0	0.433776	0.900681
TCGA-D3-A2JN	0.0450065	0	0	0	0	0	0	0.350958	0	0	0.0930387	0.07578	0.119974	0.0615938	0.11845	0	0	0.0115825	0.123616	0	0	0	0	0.5409	0.85162
TCGA-EB-A6R0	0.367772	0	0.0845665	0	0	0.0167042	0	0.157904	0	0	0	0.14528	0.0445233	0.0238708	0.107175	0	0	0	0.0467505	0	0.00545283	0	0	0.463566	0.887482
TCGA-ER-A42L	0.190949	0	0.0311101	0	0.0532861	0.0865031	0	0.15368	0	0	0.0703166	0.022113	0	0.0667881	0.186454	0.00588689	0	0	0.132913	0	0	0	0	0.640797	0.806982
TCGA-BF-A3DJ	0.266976	0	0.251429	0	0.00653034	0.0441195	0	0.15511	0	0	0.093446	0	0.050875	0.0264857	0.0425085	0	0	0	0.0580477	0	0.00447265	0	0	0.526844	0.860728
TCGA-ER-A19P	0.16444	0	0.030135	0	0.0226095	0	0	0.0469899	0	0.11866	0	0.0221781	0.228909	0.129492	0.0244911	0	0	0	0.178624	0	0.0334726	0	0	0.424226	0.905168
TCGA-GN-A263	0.0679168	0.0298655	0.203395	0	0	0.0235615	0	0.19784	0	0	0	0.179907	0.0323254	0.0219068	0.0873454	0	0	0	0.119978	0	0	0.0359582	0	0.245421	0.984305
TCGA-WE-A8ZR	0.203861	0	0.178634	0	0	0.0599105	0	0.201215	0	0	0	0.159051	0.0340608	0.0351417	0.0362662	0	0	0	0.062877	0	0.0289822	0	0	0.479936	0.879841
TCGA-ER-A197	0.199404	0	0.0209947	0	0.100498	0	0	0.0716333	0	0	0.0483699	0	0.206228	0.0797957	0.108763	0	0	0	0.156636	0	0.00767745	0	0	0.3631	0.931485
TCGA-D9-A4Z6	0.286949	0	0.194857	0	0	0	0	0.143757	0	0	0	0.159265	0.0874961	0.0371303	0.0261798	0	0	0	0.0643661	0	0	0	0	0.315591	0.952199
TCGA-EE-A29M	0.279925	0	0.145406	0	0.112443	0	0	0.0504015	0	0	0	0.170464	0.0744218	0.0178675	0.0564348	0.0248471	0	0	0.067789	0	0	0	0	0.562575	0.834505
TCGA-D3-A51T	0.409011	0	0.143308	0	0.033532	0	0	0.0629985	0	0	0.0647798	0	0	0.0596219	0.093618	0	0	0	0.126868	0	0.00626285	0	0	0.318865	0.953174
TCGA-EE-A2A6	0.195732	0	0.0157413	0.00669656	0.00699987	0	0	0.341426	0	0	0.0395402	0	0.090347	0.0521168	0.0815189	0	0.000330017	0	0.103739	0	0.0658125	0	0	0.237197	0.986062
TCGA-GN-A26A	0.147765	0	0.245704	0	0.0419936	0	0	0.202879	0	0	0.0121045	0.0974752	0.0828045	0.0223068	0.0368033	0	0	0	0.0563961	0	0	0.0537675	0	0.363457	0.930982
TCGA-GN-A4U9	0.261874	0	0.0730896	0	0.0652611	0	0	0.250024	0	0	0	0.186968	0	0.0320485	0.0378095	0	0	0.00265807	0.090267	0	0	0	0	0.523708	0.860216
TCGA-ER-A19M	0.260045	0	0.12547	0	0	0	0	0.215342	0	0	0	0.149851	0.0721463	0.0478973	0.0407955	0	0	0	0.0884534	0	0	0	0	0.531755	0.852866
TCGA-FR-A3R1	0.298869	0	0.229367	0	0	0	0	0.171495	0	0.0481476	0	0.0883552	0.0274019	0.00631386	0.0482915	0	0	0	0.0126341	0	0	0.0691242	0	0.579962	0.829997
TCGA-EE-A29C	0.142477	0	0.125	0	0	0.0121267	0	0.257207	0	0	0	0.181795	0.0635696	0.035794	0.030108	0	0	0.0357742	0.0966844	0	0	0.0194641	0	0.349508	0.937853
TCGA-EE-A3J3	0.286835	0	0.0770307	0	0.0147375	0	0	0.0831589	0	0.115365	0.0814476	0	0.0419801	0.0623187	0.107976	0	0	0	0.121546	0	0.00760519	0	0	0.509613	0.865787
TCGA-DA-A1I0	0.210167	0	0.0602964	0	0.0234008	0	0	0.102444	0	0	0	0.186173	0.0873542	0.0962131	0.026348	0	0	0	0.19667	0	0.010934	0	0	0.487523	0.877298
TCGA-FS-A1ZY	0.333264	0	0.210957	0	0	0.0168633	0	0.1347	0	0	0	0.138726	0	0.0277487	0.034489	0	0	0	0.091238	0	0	0.012014	0.001	0.204017	0.998621
TCGA-DA-A3F2	0.145854	0	0	0	0.0566632	0	0	0.148767	0	0.0348779	0	0.102393	0.102686	0.0846457	0.0218112	0	0.21577	0	0.0865326	0	0	0	0	0.375851	0.927985
TCGA-EE-A2M5	0.123358	0	0.00711477	0	0	0.00958852	0	0.207242	0	0	0	0.17126	0.10324	0.0927337	0.0568086	0.00857378	0	0	0.212599	0	0.00748267	0	0	0.424206	0.904867
TCGA-IH-A3EA	0.38283	0	0.0301184	0	0	0	0	0.174694	0	0	0	0.157404	0.0552212	0.0414703	0.0445136	0.00735496	0	0	0.0932186	0	0.0131746	0	0	0.604337	0.828418
TCGA-ER-A194	0.189746	0	0	0	0	0.0629183	0	0.131135	0	0	0	0.181738	0.0671877	0.105988	0.0269986	0	0.0303997	0	0.203889	0	0	0	0	0.329424	0.951339
TCGA-EE-A3JD	0.151281	0	0.238645	0	0.0134672	0	0	0.206669	0	0.00191716	0	0.134752	0.0469545	0.024746	0.0581154	0	0.0372358	0	0.0363993	0	0	0.0498181	0	0.460518	0.888558
TCGA-FS-A4FB	0.284533	0	0.102291	0	0	0.114925	0	0.15156	0	0	0	0.0819464	0	0.0522654	0.113282	0.00584561	0	0	0.0857952	0	0.00755664	0	0	0.429271	0.903269
TCGA-D3-A8GO	0.268649	0	0.190432	0	0.0359492	0	0	0.13766	0	0.0125195	0	0.176638	0	0.0163087	0.0710429	0	0	0	0.0908012	0	0	0	0	0.466619	0.886159
TCGA-EE-A29B	0.222628	0	0.00639892	0	0.0757427	0	0	0.214501	0.0140062	0.129281	0	0	0.0873562	0.059728	0.076203	0	0.00720186	0	0.0811613	0	0.0257916	0	0	0.569789	0.834805
TCGA-D9-A6EC	0.285667	0	0.208574	0	0.0345133	0.00119379	0	0.200652	0	0.0223519	0	0.0524093	0.0861398	0.0109608	0.0365787	0	0	0	0.0609586	0	0	0	0	0.453342	0.891098
TCGA-FS-A1Z3	0.374468	0	0.204861	0	0	0.0424975	0	0.172807	0	0	0	0.0692589	0.00401416	0.0128527	0.0484526	0	0	0	0.0358304	0	0	0.0349574	0	0.375941	0.925998
TCGA-EE-A29Q	0.259933	0	0.151358	0	0	0.0454504	0	0.20385	0	0.0219008	0	0.14449	0	0.0128609	0.074515	0	0	0	0.0674213	0	0	0.0182201	0	0.255313	0.977064
TCGA-EE-A2GD	0.199982	0	0.199619	0	0.0423149	0	0	0.204268	0	0	0.0185002	0.100412	0.145525	0.0221685	0.0260819	0	0	0	0.0411284	0	0	0	0	0.432743	0.901074
TCGA-EB-A5SE	0.271365	0	0.204292	0	0.0633189	0	0	0.154936	0	0	0	0.163228	0	0.00603986	0.0249851	0.00151161	0	0	0.0626062	0	0	0.0477183	0	0.486623	0.874443
TCGA-BF-A5EP	0.374435	0	0.121897	0	0	0	0	0.155649	0	0.0194939	0	0.0959971	0.00520779	0	0.0406654	0.0190386	0	0.0237351	0.087576	0	0	0.0563055	0.012	0.165782	1.01836
TCGA-DA-A1I7	0.207266	0	0.170671	0	0	0.0566809	0	0.195522	0	0.0381552	0.0366833	0.0996772	0.0408998	0.0160694	0.0392361	0	0	0.00103752	0.0709623	0	0	0.0271382	0	0.430443	0.901823
TCGA-ER-A19W	0.246813	0	0.105652	0	0.1233	0.00492271	0	0.104876	0	0	0.0668726	0.0403577	0.0876536	0.0146378	0.153591	0	0.0142011	0	0	0.0371225	0	0	0	0.437431	0.898855
TCGA-BF-A1PX	0.273739	0	0.00864138	0	0	0	0.135758	0.103903	0	0.0203172	0	0.00734107	0	0.0704778	0.0522788	0	0	0	0.327544	0	0	0	0	0.598192	0.819981
TCGA-QB-A6FS	0.28772	0	0.0065364	0	0	0	0	0.199239	0	0	0	0.135845	0.0718343	0.074561	0.0203411	0	0	0	0.203923	0	0	0	0	0.607479	0.807298
TCGA-EE-A184	0.29123	0	0.0409537	0	0.0366034	0	0.151062	0.0131788	0	0.0462014	0.13824	0	0.0807625	0.0467123	0.0914119	0	0.0118331	0	0.0449648	0	0.00684596	0	0	0.504198	0.865906
TCGA-W3-AA1V	0.279306	0	0.23422	0	0	0	0	0.249633	0	0.0164733	0.0875508	0.00244291	0.0527859	0.0244667	0.0374025	0	0	0.00388974	0.0118294	0	0	0	0	0.37097	0.928548
TCGA-HR-A5NC	0.182549	0	0.190128	0	0.0529321	0	0	0.164522	0	0.0261021	0	0.144226	0.0256436	0.0308143	0.0568895	0	0	0	0.0960075	0	0	0.0301853	0	0.590195	0.821404
TCGA-EE-A29A	0.207876	0	0.144634	0	0.0511816	0	0	0.201694	0	0	0.00596546	0.139542	0.0297055	0.0242267	0.0406442	0	0	0	0.096872	0	0	0.057659	0	0.583743	0.827944
TCGA-FR-A7U8	0.325236	0	0.0423705	0.00440569	0	0	0	0.0659904	0	0.0132505	0.0973975	0	0.115517	0.0890888	0.00394622	0	0	0	0.230902	0	0.0118955	0	0	0.548925	0.847987
TCGA-DA-A1I4	0.273005	0	0.129237	0	0	0	0	0.189799	0	0	0	0.132009	0.0721535	0.0425497	0.0634202	0	0	0	0.08832	0	0.00950611	0	0	0.569126	0.839146
TCGA-EB-A57M	0.310153	0	0.0322335	0	0.0671237	0	0	0.159459	0	0.0132524	0	0.0694387	0.106742	0.0565815	0.0268739	0	0	0	0.155172	0	0	0.00297066	0	0.522185	0.861807
TCGA-3N-A9WB	0.285456	0	0.138255	0	0	0.0266982	0	0.223267	0	0	0	0.160164	0.0204282	0.0231684	0.0439912	0	0	0	0.0647555	0	0	0.0138159	0	0.383656	0.922782
TCGA-D3-A8GR	0.241234	0	0.0388945	0	0	0	0	0.129237	0	0.0146918	0	0.078199	0.0127456	0.104787	0.0904788	0	0.00482371	0	0.284908	0	0	0	0	0.453172	0.893011
TCGA-ER-A2NF	0.251356	0	0.00705935	0	0.0212384	0	0	0.0645748	0	0.017473	0.0594902	0	0.0786625	0.100829	0.121037	0	0.0485399	0	0.192545	0	0.0371951	0	0	0.299794	0.958047
TCGA-FS-A4F0	0.309875	0	0.261622	0	0	0	0	0.241442	0	0	0.0432881	0	0	0.0191872	0.123258	0.00132807	0	0	0	0	0	0	0	0.500278	0.870306
TCGA-BF-A1PV	0.304315	0	0.0803166	0	0	0.00129711	0	0.205122	0	0	0	0.132839	0.0563711	0.0252335	0.034794	0	0	0	0.111536	0	0	0.0481757	0	0.542512	0.845122
TCGA-D3-A2JC	0.20344	0	0.0752003	0	0.0690242	0.0105746	0.0335914	0.0844906	0	0	0.165707	0	0.0746406	0.0400355	0.16888	0	0.0199279	0	0.0430449	0	0.0114435	0	0	0.363056	0.932799
TCGA-EE-A3JH	0.0657386	0	0.295768	0	0.0597071	0	0	0.183855	0	0	0	0.135374	0.0341697	0.0370775	0.03385	0	0.0467914	0	0.0649413	0	0	0.0427268	0	0.476941	0.880336
TCGA-GN-A4U7	0.274673	0	0.0294436	0	0	0.0777931	0	0.0890994	0	0	0.00762103	0.107404	0.0162404	0.0520097	0.0835773	0.00243205	0.00524383	0	0.254463	0	0	0	0	0.417016	0.908146
TCGA-FS-A1ZM	0.239819	0	0.227496	0	0	0	0	0.137369	0	0.0214977	0	0.118831	0.0633178	0.0245753	0.041178	0	0	0	0.0874241	0	0	0.038492	0	0.316528	0.954249
TCGA-DA-A1HW	0.18105	0	0.221294	0	0.0127541	0	0	0.237599	0	0.0163424	0	0.127963	0.0608983	0.0196064	0.0649462	0	0	0	0.0371629	0	0	0.0203829	0	0.410593	0.911144
TCGA-D3-A8GN	0.246807	0	0.164115	0	0	0	0	0.180416	0	0.0207672	0	0.11397	0.0575705	0.0451597	0.0569042	0.00831443	0	0	0.105636	0	0.000339628	0	0	0.270702	0.970055
TCGA-EE-A20C	0.266138	0	0.183996	0	0.00599302	0.0121939	0	0.163206	0	0	0	0.146957	0.0443104	0.0231836	0.0529537	0	0	0	0.0510102	0	0	0.0500586	0	0.299271	0.961088
TCGA-DA-A1IC	0.246662	0	0.109719	0	0	0.00481585	0	0.0707397	0	0.0289397	0	0.0785397	0.00520524	0.0894508	0.151066	0	0	0	0.212969	0	0.00189332	0	0	0.291015	0.962651
TCGA-D3-A3MV	0.190406	0	0.128607	0	0	0.0243269	0	0.237877	0	0	0	0.124298	0.050124	0.0206562	0.0770947	0	0	0	0.090977	0	0	0.0556335	0	0.573367	0.830088
TCGA-FS-A1ZU	0.261144	0	0.0671622	0	0	0	0	0.138131	0	0	0.0169802	0.0758041	0.0476219	0.0939795	0.0693337	0	0	0	0.225092	0	0.00475138	0	0	0.305245	0.954684
TCGA-DA-A95V	0.405084	0	0.0858394	0	0	0	0	0.183262	0	0.00721813	0	0.0802032	0.0452419	0.0102536	0.0805814	0	0	0.0374546	0.0628245	0	0	0.00203776	0	0.282402	0.96613
TCGA-WE-A8K4	0.336278	0	0.0373403	0	0	0	0	0.206288	0	0	0	0.126797	0.0910283	0.0467127	0.0602901	0	0	0	0.0952656	0	0	0	0	0.360727	0.932191
TCGA-WE-A8K1	0.240479	0	0.183634	0	0.0625397	0	0	0.114041	0	0.0252401	0	0.154753	0.00969268	0.0390197	0.0311414	0	0	0	0.132766	0	0	0.00669433	0	0.475265	0.883766
TCGA-ER-A195	0	0.0752351	0	0.0235326	0.125785	0	0	0.171858	0	0	0.0949519	0.0495502	0.0653012	0.0977975	0.0603201	0	0	0	0.234365	0	0.00130347	0	0	0.251727	0.989271
TCGA-EB-A430	0.3006	0	0.208357	0	0.00533378	0	0	0.197042	0	0.0163321	0	0.119147	0.0431109	0.0204204	0.0527836	0	0	0	0.0265506	0	0	0.0103225	0	0.383765	0.922576
TCGA-EE-A2GS	0.410178	0	0.0342856	0	0	0.00635864	0	0.124856	0	0.0148698	0	0.0516774	0.0522472	0.0874168	0.0492218	0	0	0	0.16248	0	0.0064087	0	0	0.620697	0.803644
TCGA-BF-AAP4	0.286247	0	0.20535	0	0.00850094	0	0	0.173534	0	0	0	0.101348	0.0542757	0.0245276	0.0384931	0	0	0	0.0442394	0	0	0.063484	0	0.481364	0.878728
TCGA-FW-A5DY	0.206502	0	0.0629526	0	0.0383021	0.0644969	0	0.195887	0	0	0	0.0848526	0.0828957	0.0717513	0.0731369	0	0	0	0.119223	0	0	0	0	0.488139	0.874312
TCGA-GN-A267	0.173558	0	0.00138822	0	0.0524827	0	0	0.206891	0	0	0	0.082767	0.0194388	0.100783	0.130665	0	0	0	0.218248	0	0.0137786	0	0	0.655791	0.803899
TCGA-FS-A4F4	0.200206	0	0.0109781	0	0.0183069	0	0	0.0798585	0.00406406	0.0865279	0	0.145292	0.0139941	0.112872	0.0597357	0	0	0	0.267179	0	0.000985276	0	0	0.329826	0.945822
TCGA-D3-A3MO	0.218806	0	0.0516555	0	0.0294618	0.12964	0	0.109288	0	0	0.0572501	0.0713085	0.0373319	0.0726876	0.0452463	0	0	0	0.174304	0	0.00302035	0	0	0.419568	0.906966
TCGA-EE-A2A0	0.226239	0	0.136013	0	0.0129409	0.0604497	0	0.163892	0	0	0	0.184874	0.0656946	0	0.0934964	0.00158512	0.0158709	0	0.0389431	0	0	0	0	0.531343	0.852991
TCGA-D3-A5GN	0.246625	0	0.142326	0	0.00334096	0	0	0.230012	0	0	0	0.10375	0.063544	0.00880341	0.0703553	0	0	0	0.0575419	0	0	0.0737018	0	0.405979	0.913211
TCGA-FR-A7UA	0.129378	0	0.166986	0	0.110101	0	0	0.172029	0	0.0159433	0	0.12224	0.1029	0.0553346	0.0496941	0	0.0373964	0	0.0379987	0	0	0	0	0.362225	0.932354
TCGA-EB-A551	0.276935	0	0.118963	0	0	0	0	0.252781	0	0	0	0.130207	0.0839812	0.0261936	0.0812037	0	0	0	0.0297356	0	0	0	0	0.564749	0.837821
TCGA-ER-A19S	0.142335	0	0.229804	0	0	0.011101	0	0.216494	0	0.0443625	0	0.106889	0.0611649	0.032401	0.0418948	0	0	0.00722737	0.0723723	0	0	0.0339539	0	0.227913	0.989578
TCGA-EE-A2GH	0.0667275	0	0	0	0.0266628	0	0	0.169759	0	0	0.0159912	0.124874	0.186826	0.101652	0.110379	0	0	0	0.19713	0	0	0	0	0.346231	0.939137
TCGA-BF-A3DL	0.248493	0	0.038804	0	0	0.0466039	0	0.122313	0	0	0	0.0959772	0.0489231	0.12984	0.0650329	0	0	0	0.204013	0	0	0	0	0.375891	0.927735
TCGA-GF-A2C7	0.202482	0	0.185572	0	0	0.0954445	0	0.201592	0	0.00348505	0	0.134523	0.022561	0.0243294	0.0691352	0	0	0	0.0319439	0	0	0.0289329	0	0.437154	0.90104
TCGA-EE-A29N	0.197771	0	0.279381	0	0.0444101	0	0	0.176274	0	0	0	0.0869825	0.0213322	0.00595083	0.055567	0	0.00694061	0	0.072657	0	0	0.0527334	0	0.425228	0.904339
TCGA-EB-A82B	0.263996	0	0.010197	0	0.0204762	0.0110411	0.0644744	0.137081	0	0	0.223317	0	0.0631581	0.0362983	0.0434731	0	0	0	0.113191	0	0.0132968	0	0.001	0.209282	0.996778
TCGA-EE-A2GP	0.265398	0	0.175523	0	0	0	0	0.164221	0	0.0221261	0	0.132459	0.0535497	0.0307198	0.0483002	0	0	0	0.0688176	0	0	0.0388855	0	0.407644	0.915461
TCGA-ER-A19L	0.233494	0	0.149402	0	0	0	0	0.313975	0	0	0.012526	0.0827168	0.0142308	0.0447509	0.0846622	0	0	0	0.0642427	0	0	0	0	0.257193	0.976095
TCGA-EB-A6L9	0.127859	0	0	0	0.099963	0	0	0.212433	0	0	0	0.190437	0.0489514	0.0350768	0.0655348	0	0	0	0.219745	0	0	0	0	0.479516	0.879776
TCGA-GN-A265	0.1115	0	0.253102	0	0.0308559	0	0	0.182428	0	0	0	0.137918	0.0638057	0.00827805	0.0270819	0	0.0309881	0	0.0905027	0	0	0.0635398	0	0.519669	0.858646
TCGA-D3-A2JD	0.161214	0	0.171281	0	0	0	0	0.210912	0	0	0	0.167745	0.0628222	0.0421731	0.0855291	0	0	0	0.0983237	0	0	0	0	0.622862	0.813748
TCGA-D3-A3BZ	0.238498	0	0.00523546	0	0	0	0	0.245427	0	0	0	0.129328	0.132433	0.0449803	0.0514952	0	0	0	0.152603	0	0	0	0	0.458285	0.890544
TCGA-EB-A5SH	0.211048	0	0.0165785	0	0.00448526	0.0153513	0	0.0504319	0	0	0	0.133535	0.131106	0.0994816	0.124702	0	0.0146484	0	0.189549	0	0.00908373	0	0	0.505067	0.867149
TCGA-EB-A42Y	0.205636	0	0.135779	0	0.0524323	0	0	0.264702	0	0	0.0123965	0.0795659	0.060201	0.0272017	0.105651	0	0	0	0.0564331	0	0	0	0.001	0.202385	1.0062
TCGA-FS-A4F2	0.238427	0	0.0514493	0	0.0652541	0	0	0.0798914	0	0	0	0.0501621	0.13655	0.0769622	0.121852	0	0	0	0.17738	0	0.00207148	0	0	0.486958	0.877459
TCGA-GN-A4U4	0.267576	0	0.275437	0	0.0216005	0.0136998	0	0.0871522	0	0	0	0.0432945	0.0620238	0.0602141	0.0698703	0	0.00543489	0	0.0757833	0	0.0179131	0	0	0.452044	0.895011
TCGA-FS-A1ZG	0.267483	0	0.164294	0	0	0.0212702	0	0.146517	0	0	0	0.141631	0.0700425	0.0299071	0.0809899	0	0	0	0.0778653	0	0	0	0	0.222395	0.995607
TCGA-ER-A42H	0.205627	0	0.065837	9.94e-05	0	0.0505205	0	0.234817	0	0	0	0.118057	0.0677187	0.0418356	0.0980947	0.0030733	0	0	0.114321	0	0	0	0	0.449294	0.895552
TCGA-GN-A8LL	0.310013	0	0.0143477	0	0	0	0	0.213752	0	0.0357145	0	0.150521	0.0442849	0.039265	0.06101	0	0	0	0.129338	0	0	0.0017535	0	0.596021	0.824551
TCGA-EB-A3XE	0.261008	0	0.126155	0	0	0.0232258	0	0.10501	0	0.00646428	0	0.0625308	0.149668	0.0707845	0.0337563	0	0	0	0.155419	0	0.00597793	0	0	0.436167	0.899028
TCGA-D3-A8GL	0.329092	0	0.214572	0	0.0130943	0	0	0.152533	0	0.00310738	0	0.10958	0.00661984	0.0190824	0.038835	0	0	0	0.0938978	0	0	0.0195861	0	0.255636	0.979117
TCGA-EE-A2GU	0.35277	0	0.0249669	0	0.0689768	0	0	0.22504	0	0.0613627	0	0.100877	0.0543695	0	0.0290139	0	0	0	0.0602488	0	0	0.022375	0	0.449386	0.892868
TCGA-EE-A29L	0.316611	0	0.199785	0	0.0322223	0	0	0.153949	0	0	0	0.141236	0	0.0113611	0.0257849	0	0	0	0.039276	0	0	0.079775	0	0.521986	0.861887
TCGA-BF-AAP0	0.142853	0	0.0858884	0	0	0	0	0.252338	0	0	0	0.189775	0.0901036	0.0694485	0.0443894	0	0	0	0.118063	0	0.00714215	0	0	0.282352	0.967357
TCGA-XV-AAZV	0.189544	0	0.107334	0	0.0858304	0	0	0.176348	0	0	0	0.137096	0.0518579	0.0562285	0.0303123	0	0	0	0.165449	0	0	0	0	0.510101	0.867077
TCGA-D3-A1Q3	0.158806	0	0.00146659	0	0.166503	0	0	0.217782	0	0	0.102559	0	0.136153	0.0616432	0.0802922	0	0.00962365	0	0.0651701	0	0	0	0	0.46795	0.887301
TCGA-Z2-AA3V	0.363168	0	0.0575883	0	0	0	0	0.17411	0	0	0	0.149307	0.108795	0.0266914	0.0156004	0	0.016612	0.0203404	0.0470781	0	0	0.0207091	0	0.480398	0.879641
TCGA-D3-A8GS	0.282517	0	0.0916921	0	0	0.0556175	0	0.126206	0	0	0	0.103633	0	0.0690866	0.102457	0	0	0	0.158599	0	0.0101911	0	0	0.430826	0.901611
TCGA-EE-A2GT	0.158138	0	0.000610697	0	0	0	0	0.133229	0	0	0	0.141613	0.111761	0.134174	0.0470559	0	0	0	0.256783	0	0.0166375	0	0	0.50649	0.8697
TCGA-WE-AAA3	0.268342	0	0.0634816	0	0.115018	0	0	0.00826283	0	0.0351539	0.168154	0	0.110066	0.0643982	0.0970781	0	0.0100551	0	0.0549515	0	0.00503842	0	0	0.401809	0.915159
TCGA-GN-A4U8	0.205109	0	0.172058	0	0	0	0	0.196915	0	0	0	0.144033	0.0590263	0.0420498	0.0951655	0	0	0	0.0788597	0	0.00678382	0	0	0.417267	0.908185
TCGA-D3-A5GT	0.358966	0	0.164014	0.00055834	0.00922247	0.00840021	0	0.100272	0	0	0	0.0888273	0.0455364	0.050856	0.0462334	0	0	0	0.100352	0	0.0267621	0	0	0.503191	0.863567
TCGA-EE-A3JI	0.394873	0	0.187485	0	0	0	0	0.185645	0	0	0	0.113566	0.0847753	0	0.00426982	0	0	0	0.0293863	0	0	0	0	0.4457	0.896589
TCGA-EE-A2GI	0.332114	0	0.0675146	0	0.0236068	0.157561	0	0.05857	0	0	0.0526137	0	0.0302052	0.0620732	0.0622105	0	0.000663338	0	0.140397	0	0.0124718	0	0	0.478057	0.880932
TCGA-D3-A3MR	0.275552	0	0.079055	0	0	0	0	0.0892868	0	0	0	0.0509168	0.199069	0.0622735	0.097827	0	0.00194978	0	0.0852738	0	0.0587963	0	0	0.454284	0.890565
TCGA-EB-A5FP	0.361033	0	0.134397	0	0.0653622	0	0	0.116117	0	0	0	0.126702	0.0287754	0.00111902	0.052234	0	0	0	0.0869768	0	0	0.0272841	0	0.459278	0.888991
TCGA-GN-A268	0.287357	0	0.175498	0	0.0133916	0	0	0.189578	0	0	0	0.119593	0	0.0133258	0.0646046	0	0	0	0.100525	0	0	0.0361271	0	0.380648	0.92425
TCGA-D3-A8GB	0.135971	0	0.278952	0	0.085167	0	0	0.163607	0	0	0	0.148275	0.0323373	0.0249658	0.0487706	0	0	0	0.0819541	0	0	0	0	0.295381	0.968373
TCGA-EE-A181	0.304771	0	0.189923	0	0	0	0	0.190132	0	0.00297248	0	0.104578	0.0568345	0.0319634	0.0512456	0	0.000333315	0	0.0672473	0	0	0	0	0.601974	0.816781
TCGA-DA-A3F3	0.215763	0	0.145801	0	0.00892934	0.0746613	0	0.0930263	0	0.0697933	0	0.164011	0.029564	0.0446824	0.0416551	0	0	0	0.112113	0	0	0	0	0.377836	0.925155
TCGA-FS-A1YY	0.285712	0	0.125513	0	0	0.00655706	0	0.298706	0	0	0.0393307	0.0183688	0.0517302	0.0644778	0.0144395	0.00294581	0	0	0.0773764	0	0.0148423	0	0	0.549957	0.847782
TCGA-FR-A8YC	0.343227	0	0.221472	0	0	0	0	0.17996	0	0	0	0.125014	0.0175482	0.0196284	0.0484002	0	0	0	0.0447501	0	0	0	0	0.495799	0.874249
TCGA-EB-A4P0	0.335156	0	0.23122	0	0	0	0	0.0530096	0.00188678	0.0433033	0	0.0280766	0.00570851	0.0737609	0.0490069	0	0	0	0.17681	0	0.00206206	0	0	0.262674	0.973401
TCGA-DA-A3F8	0.236318	0	0.125704	0	0	0.00560809	0	0.0603188	0	0	0.00780702	0.0338398	0.0469914	0.114268	0.0828761	0	0	0	0.273727	0	0.0125418	0	0	0.470792	0.882384
TCGA-EE-A2MQ	0.257587	0	0.315457	0	0	0	0	0.203624	0	0	0.0385304	0	0.0386703	0.0396055	0.0357956	0	0	0	0.0707302	0	0	0	0	0.480768	0.878017
TCGA-D9-A1X3	0.323369	0	0.134802	0	0.0168337	0	0	0.174757	0	0.0328772	0	0.11168	0.00433381	0.0280405	0.0403789	0	0	0	0.0992538	0	0	0.0336739	0	0.472609	0.882711
TCGA-FS-A1ZE	0.286858	0	0.27337	0	0.00143137	0	0	0.140358	0	0.0316074	0	0.094661	0.00635467	0.0177819	0.0398387	0	0	0	0.0543092	0	0	0.0534296	0	0.280241	0.967592
TCGA-YG-AA3N	0.300221	0	0.0712356	0	0.116173	0	0	0.159584	0	0	0	0.0901529	0.082564	0.039592	0.00844104	0	0	0.0130914	0.115424	0	0	0.00352141	0	0.376241	0.926159
TCGA-FS-A1ZB	0.233616	0	0.0228947	0	0	0	0	0.138308	0	0	0.129189	0	0.0823754	0.0873914	0.0764925	0	0	0	0.229579	0	0.000154286	0	0	0.467068	0.890362
TCGA-EE-A20I	0.356409	0	0.155239	0	0.06958	0	0	0.112426	0	0.0135189	0	0.118741	0.0409323	0.0267254	0.0279601	0	0	0	0.0404177	0	0	0.0380519	0	0.574653	0.836312
TCGA-BF-AAP8	0.245776	0	0.143282	0	0	0.054782	0	0.163277	0	0	0	0	0.123664	0	0.0944183	0.10651	0	0	0	0.0314422	0.0368482	0	0	0.463695	0.885953
TCGA-FS-A1ZJ	0.221589	0	0.0829652	0.00849291	0	0	0	0.152946	0	0	0	0.164715	0.168736	0.0666195	0.0648898	0	0	0	0.069046	0	0	0	0	0.218295	0.989327
TCGA-WE-A8ZO	0.234274	0	0.182431	0	0.00441227	0	0	0.164054	0	0	0	0.127747	0.085893	0.0226808	0.0392707	0	0	0	0.0610851	0	0	0.0781535	0	0.348464	0.939442
TCGA-QB-AA9O	0.287268	0	0.123238	0	0	0	0	0.23441	0	0	0	0.158804	0.073429	0.00363741	0.0333351	0.00578089	0	0	0.0800982	0	0	0	0	0.577517	0.836367
TCGA-D3-A2JG	0.213239	0	0.0765426	0	0	0.0642298	0	0.144805	0	0	0.0556927	0.0939534	0	0.0422071	0.0859572	0.0572122	0	0	0.162238	0	0.00392216	0	0	0.554251	0.845232
TCGA-EB-A3Y7	0.264882	0	0.0592264	0	0	0.122219	0	0.10026	0	0	0	0.0311018	0.0358068	0.102167	0.0171561	0	0	0	0.265971	0	0.00120944	0	0	0.560478	0.841732
TCGA-EB-A44N	0.196018	0	0.0989506	0	0	0.0405871	0	0.0703275	0	0.00916656	0.0700995	0	0.0393421	0.0928573	0.12258	0	0	0	0.254908	0	0.00516259	0	0	0.489519	0.876804
TCGA-D3-A2JE	0.389514	0	0.0530614	0	0	0.00972073	0	0.216802	0	0	0	0.139975	0.00391202	0.0483497	0.023922	0	0	0	0.109672	0	0	0.0050704	0	0.315987	0.952946
TCGA-ER-A19N	0.213751	0	0.14389	0	0.0801217	0	0	0.153879	0	0	0	0.125956	0.0410479	0.0500911	0.0239682	0	0.115153	0	0.0521421	0	0	0	0	0.463072	0.889875
TCGA-D3-A51F	0.185563	0	0.218108	0	0.0535353	0	0	0.160039	0	0.0132832	0	0.0848025	0.0742536	0.0449626	0.0327066	0	0.067675	0	0.0587268	0	0	0.00634464	0	0.423901	0.904854
TCGA-EE-A2MH	0.220729	0	0.0855143	0	0.0536239	0	0	0.135819	0	0	0	0.0316209	0.086625	0.107207	0.0793494	0	0	0	0.199511	0	0	0	0	0.424891	0.90453
TCGA-FS-A1ZK	0.225307	0	0.0911921	0	0	0.0223686	0	0.210276	0	0	0	0.146816	0.0432234	0.0300201	0.0261394	0	0	0.0329911	0.131988	0	0	0.0396785	0	0.407992	0.912179
TCGA-FR-A8YE	0.00746462	0	0	0	0.028257	0.0340812	0	0.16531	0	0	0.0548119	0.0535306	0.207013	0.12669	0.0894314	0	0	0	0.23341	0	0	0	0	0.470638	0.884599
TCGA-DA-A1I5	0.230178	0	0.108084	0	0	0.036619	0	0.00962885	0	0.111651	0.0758902	0	0.0536532	0.0888429	0.101323	0	0	0	0.176999	0	0.0071308	0	0	0.477151	0.883439
TCGA-OD-A75X	0.259854	0	0.154117	0	0	0.0346638	0	0.235192	0	0	0.00149898	0.121428	0.0459385	0.0140926	0.11738	0	0	0	0.0117978	0	0.00403791	0	0	0.543973	0.847552
TCGA-EE-A17Y	0.277431	0	0.142271	0	0.0601653	0.00229584	0	0.241259	0	0	0.0831525	0	0.0496886	0.0322317	0.0825378	0	0	0	0.0131516	0	0.0158162	0	0	0.346471	0.939247
TCGA-D9-A3Z1	0.294387	0	0.175623	0	0	0	0	0.196564	0	0.0246599	0	0.103406	0.00766346	0.0256385	0.0561246	0	0	0	0.100871	0	0	0.0150624	0	0.5948	0.826979
TCGA-D3-A3C7	0.273702	0	0.131567	0	0.0247451	0	0	0.0885796	0	0.0533535	0.0760797	0	0.0577104	0.0783439	0.0327501	0	0	0	0.183169	0	0	0	0	0.501654	0.869197
TCGA-XV-AAZW	0.281896	0	0.181367	0	0.139079	0	0	0.164852	0	0	0.0345714	0.106352	0.0158339	0.00612778	0.045286	0	0	0	0.0243435	0	0	0.000290569	0	0.56329	0.844824
TCGA-EB-A3XD	0.0507594	0	0.05368	0	0.16012	0	0	0.173383	0	0.0500324	0	0.154307	0.0771859	0.0541371	0.0645656	0	0	0	0.145717	0	0	0.0161119	0	0.23006	0.985395
TCGA-EB-A3XF	0.125185	0	0.000519608	0	0.0320311	0.0481117	0.0413229	0.140547	0	0	0.171105	0	0.127007	0.0644862	0.0532683	0	0	0	0.196416	0	0	0	0	0.396362	0.917362
TCGA-XV-AB01	0.399011	0	0.0779056	0	0	0	0	0.139275	0	0	0	0.101386	0.0524063	0.0316091	0	0	0	0.0708596	0.113696	0	0	0.0138519	0	0.446377	0.894395
TCGA-EE-A2M6	0.352365	0	0.0980676	0	0	0	0	0.228839	0	0	0	0.125519	0.0689083	0.0239394	0.0454177	0	0	0	0.0404412	0	0	0.0165024	0	0.470579	0.88285
TCGA-EB-A4XL	0.159458	0	0.0412156	0	0	0.085023	0.0505997	0.100853	0	0	0.10619	0.0318145	0.0324813	0.0470878	0.126364	0	0	0	0.218913	0	0	0	0	0.437023	0.898979
TCGA-YD-A9TA	0.204211	0	0.123823	0	0	0	0	0.315453	0	0	0.00841893	0.068488	0.0709444	0.026388	0.0663295	0	0	0	0.115944	0	0	0	0	0.588495	0.836306
TCGA-EE-A3AB	0.239791	0	0.0133447	0	0	0.0770385	0	0.0538162	0	0.0687242	0.0313688	0	0.198836	0.117994	0.0380017	0	0	0	0.161086	0	0	0	0	0.396348	0.917308
TCGA-D9-A4Z3	0.35165	0	0.079009	0	0.015672	0.0049954	0	0.0776178	0	0	0.0804179	0	0.098254	0.0533161	0.078235	0	0	0	0.160833	0	0	0	0	0.37759	0.926633
TCGA-GF-A3OT	0.251876	0	0.0197689	0	0	0.00133077	0	0.314031	0	0	0	0.0962641	0	0.0323147	0.0786394	0.0145201	0	0	0.191255	0	0	0	0	0.477192	0.881285
TCGA-EE-A3AC	0.2801	0	0.0872381	0	0	0	0.0868315	0.172739	0	0	0.0996941	0	0.0890449	0.0206674	0.10913	0	0.0238256	0	0.0273511	0	0.00337833	0	0	0.253936	0.981217
TCGA-EE-A3AF	0.305158	0	0.0264857	0	0.024647	0	0.031284	0.0626602	0	0	0.0235374	0	0	0.0894803	0.122363	0.00506811	0	0	0.309316	0	0	0	0	0.55225	0.84925
TCGA-WE-AAA0	0.307153	0	0.230269	0	0.0307982	0	0	0.188771	0	0	0	0.0776623	0.044547	0.0177519	0.0486743	0	0	0	0.0103595	0	0	0.0440145	0	0.291564	0.971053
TCGA-DA-A95Z	0.295946	0	0.156748	0	0.0504515	0	0	0.173004	0	0	0.0232158	0.09158	0.0491224	0.0133315	0.0274849	0	0	0.0136791	0.0991741	0	0	0.00626269	0	0.624336	0.806065
TCGA-BF-A1PU	0.302702	0	0.0265812	0	0	0	0.0211578	0.0836184	0	0.0411871	0.0350478	0	0	0.114126	0.0774934	0.0136813	0	0	0.284405	0	0	0	0	0.415992	0.908532
TCGA-ER-A2NH	0.218922	0	0.0903805	0	0	0	0	0.224743	0	0	0.0175132	0	0.035945	0.0992598	0.0647853	0	0	0	0.248452	0	0	0	0	0.549585	0.845141
TCGA-FS-A1ZD	0.275722	0	0.0993216	0	0.0836258	0	0	0.0965113	0	0.0511584	0.0783749	0.0123746	0.00865476	0.0846114	0.025084	0	0	0	0.179095	0	0.00546617	0	0	0.44235	0.896222
TCGA-EE-A2MF	0.217022	0	0.173347	0	0.017317	0	0	0.243733	0	0	0	0.138568	0.059117	0.0180713	0.0889388	0	0	0	0.0193725	0	0	0.0245126	0	0.278621	0.970625
TCGA-EB-A3XC	0.268815	0	0.0675925	0	0	0.123986	0	0.158965	0	0	0.0114054	0.0209618	0.0368856	0.0502703	0.0780825	0.0197376	0	0	0.163298	0	0	0	0	0.44248	0.896575
TCGA-W3-AA1W	0.246199	0	0.204996	0	0.0716521	0	0	0.206207	0	0	0	0.0937305	0.0872873	0	0.0419171	0	0.0105584	0	0.0166153	0	0	0.0208367	0	0.643818	0.798994
TCGA-EB-A3Y6	0.368397	0	0.0762859	0	0	0.0776244	0	0.195387	0	0.000244087	0.101641	0	0	0.0438747	0.0382054	0	0	0	0.0983408	0	0	0	0	0.461784	0.8863
TCGA-WE-A8ZQ	0.244952	0	0.242716	0	0	0	0	0.195878	0	0.0532192	0	0.081357	0.0315212	0.0196808	0.0370586	0	0	0	0.06241	0	0	0.0312062	0	0.491755	0.877064
TCGA-EE-A3AH	0.203244	0	0.109146	0	0	0.0629236	0.017948	0.146087	0	0	0.0323835	0	0.0396762	0.0784258	0.114116	0	0	0	0.192433	0	0.00361762	0	0	0.488522	0.875461
TCGA-D3-A2JH	0.245263	0	0.167415	0	0.0173987	0	0	0.181036	0	0	0	0.142748	0.0524883	0.0275845	0.0307655	0	0	0	0.108936	0	0	0.0263633	0	0.455638	0.889621
TCGA-GF-A6C8	0.243504	0	0.18813	0	0	0.0445205	0	0.127043	0	0	0.102984	0.053638	0.0332529	0.0409516	0.0754759	0	0	0	0.0904998	0	0	0	0	0.343791	0.944886
TCGA-EB-A4OZ	0.162928	0	0.00598422	0	0	0	0.145756	0.120272	0	0.0446641	0.0887912	0	0.0846822	0.0637999	0.0473281	0	0	0	0.235795	0	0	0	0	0.368576	0.931962
TCGA-D3-A3MU	0.245467	0	0.160044	0	0.037191	0	0	0.152608	0	0	0	0.157676	0.0856646	0.034976	0.0344378	0	0	0	0.0731479	0	0	0.0187873	0	0.471044	0.884111
TCGA-BF-AAOU	0.250104	0	0.0955232	0	0	0.00999264	0	0.128297	0	0	0.0310227	0.0985557	0.0501561	0.0806096	0.0437154	0	0	0	0.189896	0	0.0221278	0	0	0.212756	1.00136
TCGA-FS-A1Z4	0.1438	0	0.0740965	0	0	0.0678808	0	0.308057	0	0	0	0.166395	0.102984	0.0291264	0.0451679	0	0	0	0.062493	0	0	0	0	0.286255	0.964388
TCGA-BF-A3DN	0.151382	0	0.229799	0	0.0501264	0	0	0.0999386	0	0.0141572	0	0.140134	0.0395322	0.0250037	0.0602684	0	0	0	0.112247	0	0	0.0774118	0	0.520108	0.856187
TCGA-FS-A1ZZ	0.256561	0	0.296923	0	0	0	0	0.207483	0	0	0	0.075912	0.05903	0	0.0396362	0	0	0	0.0298765	0	0	0.0345782	0	0.500077	0.873764
TCGA-EE-A2MS	0.275008	0	0.147548	0	0.0684002	0	0	0.190646	0	0	0.044086	0.0541989	0.0347389	0.0206655	0.0411585	0	0	0	0.0671429	0	0	0.0564069	0	0.359783	0.932606
TCGA-EB-A41B	0.361821	0	0.0244283	0	0	0.0274974	0.0814163	0.0861884	0	0	0.123436	0	0	0.056911	0.090939	0	0.0180006	0	0.120457	0	0.00890615	0	0	0.447647	0.895193
TCGA-EE-A2MI	0.247802	0	0.161025	0	0.0751953	0	0	0.147812	0	0.00419209	0	0.0916649	0.0685189	0.0360539	0.079724	0	0	0	0.0880125	0	0	0	0	0.275041	0.973569
TCGA-BF-A3DM	0.197516	0	0.21325	0	0	0.0512621	0	0.168655	0	0	0	0.103595	0.0280654	0.017556	0.0895727	0	0	0	0.068075	0	0	0.0624525	0	0.23214	0.985122
TCGA-D3-A2JA	0.258169	0	0.161865	0	0.0454474	0	0	0.187483	0	0.0170994	0	0.105185	0.0439349	0.0208294	0.0491476	0	0	0	0.0509556	0	0	0.0598842	0	0.397958	0.916701
TCGA-EB-A44R	0.320962	0	0.0930937	0	0	0	0	0.177012	0	0.0528779	0	0.0435262	0	0.0806791	0.0245348	0	0	0	0.192651	0	0.0146637	0	0	0.506999	0.865876
TCGA-EE-A17X	0.35355	0	0.0348781	0	0	0.119707	0	0.0349184	0.00796905	0.0227243	0.0828839	0	0	0.0764036	0.0300439	0	0	0	0.233808	0	0	0.00311441	0	0.300688	0.959943
TCGA-WE-A8JZ	0.21031	0	0.175577	0	0.0626001	0	0	0.065651	0	0	0	0.109396	0	0.0640585	0.0986305	0	0	0	0.213778	0	0	0	0	0.425186	0.904616
TCGA-ER-A19G	0.292176	0	0.192039	0	0.0224313	0	0	0.212269	0	0	0	0.104196	0.0495917	0	0.0449883	0	0.0146342	0	0.0676744	0	0	0	0	0.460552	0.887383
TCGA-YG-AA3O	0.333189	0	0.0949226	0	0	0.102927	0	0.212497	0	0	0.0188782	0.101865	0.0188334	0	0.050763	0	0	0	0.0244378	0	0	0.0416866	0	0.378516	0.924944
TCGA-WE-A8ZY	0.366609	0	0.125541	0	0.0235572	0.0022981	0.00806403	0.179991	0	0	0	0	0.134565	0.0457193	0.0379929	0	0	0	0.0561115	0	0.0195505	0	0	0.580173	0.833709
TCGA-GN-A264	0.323577	0	0.140165	0	0	0	0	0.199875	0	0	0	0.131085	0.0680886	0.028875	0.0431438	0	0	0	0.0587516	0	0	0.00643822	0	0.435692	0.900711
TCGA-ER-A193	0.285635	0	0.137501	0	0.00514548	0	0	0.214141	0	0	0	0.154512	0.0478309	0.0388983	0.0168288	0	0	0.00584248	0.093666	0	0	0	0	0.310608	0.960113
TCGA-ER-A19T	0.138506	0	0.00597236	0	0.0380051	0.0181405	0.0278009	0.0421626	0	0	0.0731961	0	0.157914	0.118936	0.110044	0	0	0	0.262414	0	0.00690948	0	0	0.44109	0.897036
TCGA-BF-AAP2	0.277135	0	0.0248707	0	0.00267935	0.000545005	0.0298009	0.146977	0	0	0.117213	0	0.0990131	0.0774454	0.0778024	0	0	0	0.132539	0	0.0139788	0	0	0.501046	0.871044
TCGA-RP-A694	0.194431	0	0.0717544	0	0.0499074	0	0	0.126517	0	0	0.0816968	0.0711975	0.0523704	0.0572908	0.133996	0	0.0182896	0	0.128329	0	0.0142194	0	0	0.550826	0.847793
TCGA-FW-A3TV	0.17354	0	0.236719	0	0	0.0196854	0	0.144365	0	0.023891	0	0.13155	0.00091067	0.038945	0.130619	0	0	0	0.0997736	0	0	0	0	0.304825	0.957859
TCGA-FS-A1ZQ	0.307534	0	0.0178755	0	0	0	0	0.231138	0	0	0.161087	0	0.0551372	0.0694704	0.0561638	0	0	0	0.0894145	0	0.0121798	0	0	0.443805	0.895706
TCGA-W3-AA21	0.329675	0	0.064338	0	0	0.186766	0	0.125233	0	0	0	0.0719777	0.0176671	0.0392688	0.0420997	0.0158108	0	0	0.099166	0	0.00799759	0	0	0.581432	0.832984
TCGA-EB-A431	0.182538	0	0.216548	0	0	0.0301571	0	0.219245	0	0.0378894	0	0.0936611	0	0	0.0614068	0	0	0.00549721	0.122063	0	0	0.0309951	0	0.36933	0.928522
TCGA-EE-A3JA	0.21018	0	0.113287	0	0	0.0428616	0	0.230588	0	0	0	0.138128	0.00811201	0.0364225	0.128698	0	0	0	0.0860849	0	0.00563844	0	0	0.362086	0.932057
TCGA-EB-A550	0.190176	0	0.223958	0	0.0422647	0	0	0.222561	0	0	0	0.11338	0.0152147	0.0307981	0.047069	0	0	0	0.0986155	0	0	0.0159631	0	0.489023	0.874062
TCGA-ER-A2NE	0.398819	0	0.108508	0	0.0292445	0.0159736	0	0.110747	0	0	0	0.119585	0.0123966	0.0255102	0.0365781	0	0	0	0.076481	0	0	0.0661559	0	0.647157	0.794889
TCGA-LH-A9QB	0.222447	0	0.308711	0	0	0.0301533	0	0.134746	0	0.00864808	0.010789	0.0601525	0.0746023	0.00913596	0.0539127	0	0	0	0.0867015	0	0	0	0	0.27106	0.9717
TCGA-EE-A2MP	0.258297	0	0.010889	0.0157249	0	0	0.0109315	0.277175	0	0.0808103	0.0738538	0	0.0313341	0.0582878	0.0831576	0	0	0	0.0933622	0	0.00617658	0	0	0.296977	0.960125
TCGA-FR-A729	0.199272	0	0.116022	0	0.0362149	0.0528483	0	0.0853904	0	0	0.0910827	0.0650064	0.0666925	0.0580967	0.102333	0	0	0	0.0894999	0	0.0375406	0	0	0.602085	0.825783
TCGA-FW-A3TU	0.26653	0	0.023216	0.0239079	0	0	0	0.182319	0	0	0.0256479	0.115686	0.103104	0.0443103	0.0298868	0	0	0	0.185392	0	0	0	0	0.519664	0.856816
TCGA-D3-A51K	0.309868	0	0.0415796	0	0	0.0568453	0.0331263	0.108667	0	0	0.0746709	0	0.0802218	0.0741208	0.0626239	0	0	0	0.13519	0	0.0230856	0	0	0.451627	0.893372
TCGA-EE-A2GJ	0.241317	0	0.186661	0	0	0	0	0.159462	0	0.0230116	0	0.0964639	0.155681	0	0.046501	0	0.00691549	0	0.0614128	0	0	0.0225742	0	0.293905	0.973728
TCGA-D9-A4Z2	0.307459	0	0.119089	0	0	0.0646569	0	0.0988166	0.000892777	0	0	0	0	0.0769979	0.163745	0	0.00222637	0	0.154525	0	0.0115915	0	0	0.418636	0.907403
TCGA-ER-A19B	0.221184	0	0.147522	0	0	0.0313863	0	0.182721	0	0	0	0.136948	0	0.0414846	0.100751	0	0	0	0.0992522	0	0	0.0387495	0	0.448885	0.892894
TCGA-FS-A1ZT	0.328807	0	0.230567	0	0	0	0	0.138576	0	0	0.0315806	0.0696939	0.0562638	0.0289305	0.0548248	0	0.00511259	0	0.017591	0	0.038052	0	0	0.410988	0.911252
TCGA-EE-A2GM	0.296285	0	0.143274	0	0	0	0	0.183557	0	0	0	0.162754	0.0119736	0.032871	0.051858	0	0	0	0.112097	0	0	0.00532989	0	0.507716	0.863586
TCGA-WE-AA9Y	0.290421	0	0	0	0	0.0170044	0	0.171876	0	0.00594668	0	0.066924	0.0122752	0.110859	0.0442694	0	0	0	0.276164	0	0.00426135	0	0	0.571639	0.834715
TCGA-EE-A3AD	0.400526	0	0.212475	0	0	0	0	0.160642	0	0.0320659	0	0.0763197	0	0.0147349	0.0432411	0	0	0	0.046528	0	0	0.0134673	0	0.249453	0.981671
TCGA-RP-A690	0.273408	0	0.187991	0	0	0.0510391	0	0.085887	0	0	0.000243612	0.102447	0	0.0530393	0.0916663	0	0.023344	0	0.128314	0	0.00262085	0	0	0.486687	0.879373
TCGA-ER-A198	0.327639	0	0.215695	0	0	0	0	0.14196	0	0.0162017	0	0.0943997	0.0361542	0.00866157	0.0356126	0	0	0	0.092887	0	0	0.0307892	0	0.502803	0.865944
TCGA-FR-A726	0.144757	0	0.352147	0	0.0436807	0	0	0.188521	0	0	0	0.0861069	0.0804413	0.0207654	0.0639822	0	0	0	0.019599	0	0	0	0	0.312374	0.956687
TCGA-D9-A6E9	0.165418	0	0.00757735	0	0	0	0	0.165303	0	0	0	0.146037	0.178509	0.110032	0.0389192	0	0	0	0.188205	0	0	0	0	0.427671	0.903422
TCGA-EE-A29E	0.315562	0	0.214042	0	0.00495056	0.00681169	0	0.177997	0	0	0	0.105245	0.00803227	0.0168173	0.0463962	0	0	0	0.0739435	0	0	0.0302025	0	0.53434	0.853685
TCGA-EE-A2GO	0.237035	0	0.107997	0	0	0.145361	0	0.142911	0	0	0	0.101056	0.0937408	0.0190255	0.0338502	0	0	0	0.0811158	0	0	0.0379085	0	0.363515	0.930969
TCGA-D3-A8GQ	0.213645	0	0.174726	0	0.0191639	0	0	0.224204	0	0	0	0.107242	0.0530036	0.0204232	0.0278721	0	0	0	0.104424	0	0	0.0552959	0	0.644724	0.801461
TCGA-ER-A19J	0.313006	0	0.133285	0	0	0.0223505	0	0.196795	0	0.014265	0	0.137622	0.0377998	0.0354118	0.035492	0	0	0	0.0739721	0	0	0	0	0.550913	0.845795
TCGA-EE-A3AA	0.177345	0	0.19969	0	0	0	0	0.203086	0	0.0114919	0	0.156561	0.0660635	0.0220612	0.046526	0	0	0	0.0654317	0	0	0.051743	0	0.327085	0.952199
TCGA-D3-A2JB	0.176031	0	0	0	0.101515	0	0	0.181281	0	0.000995318	0.147907	0	0.0317201	0.0837643	0.077953	0	0	0	0.198834	0	0	0	0	0.594401	0.833681
TCGA-EE-A3J8	0.173269	0	0.157273	0	0.0746597	0	0	0.125929	0	0.073222	0	0.151355	0.0802398	0.00269737	0.0760714	0	0	0	0.0450259	0	0	0.0402575	0	0.429246	0.903587
TCGA-D9-A3Z3	0.178716	0	0.162512	0	0	0	0	0.151459	0	0	0	0.174908	0.0264505	0.0841749	0.0550785	0	0	0	0.166701	0	0	0	0	0.490625	0.875398
TCGA-FW-A5DX	0.300989	0	0.159668	0	0.0106156	0	0	0.201954	0	0	0	0.153446	0.00046103	0.0149829	0.0529802	0	0	0.00549542	0.066411	0	0	0.0329959	0	0.426949	0.903827
TCGA-D3-A1Q5	0.198567	0	0.146897	0	0.00860008	0.0747768	0	0.177188	0	0.0400417	0	0.125476	0.0280561	0.0270739	0.0606057	0	0	0	0.0683194	0	0	0.0443985	0	0.619328	0.809044
TCGA-WE-A8ZN	0.259023	0	0.0238477	0.0545439	0	0	0	0.156698	0	0	0	0.156471	0.134744	0.00417919	0.0856449	0	0.0673465	0	0.0431516	0	0.0143503	0	0	0.523143	0.85916
TCGA-GN-A8LN	0.270841	0	0.158573	0	0	0	0	0.181439	0	0	0	0.140229	0.0434366	0.0181394	0.0682067	0	0	0	0.0703961	0	0	0.0487395	0	0.362073	0.932343
TCGA-BF-A9VF	0.347478	0	0.0945872	0	0	0.0224229	0	0.195106	0	0	0	0.149895	0.0500927	0.0335466	0.0475301	0	0	0	0.0593421	0	0	0	0	0.370716	0.929667
TCGA-EB-A4OY	0.254968	0	0.0513472	0	0	0.0761759	0	0	0	0	0.036295	0.0284699	0.0985252	0.115432	0.0524319	0	0	0	0.261112	0	0.0252433	0	0	0.25215	0.981158
TCGA-EE-A29R	0.203308	0	0.219275	0	0.00544436	0.00745795	0	0.182093	0	0	0	0.154913	0.0433472	0.0312943	0.0471576	0	0	0	0.0780341	0	0	0.0276758	0	0.600217	0.825858
TCGA-BF-A5ES	0.327352	0	0.0215548	0	0	0	0.000729658	0.114938	0	0	0.0883414	0	0.0503796	0.0843023	0.071705	0	0	0	0.240697	0	0	0	0	0.394916	0.918404
TCGA-EB-A5SG	0.240357	0	0.0690106	0	0.0266046	0.0784572	0	0.0547508	0	0.00622318	0	0.0278957	0.171709	0.0709497	0.0783799	0	0	0	0.175662	0	0	0	0	0.383845	0.924534
TCGA-EE-A2GL	0.255054	0	0.238396	0	0	0.0384874	0	0.115792	0	0	0	0.0364364	0.032422	0.0674225	0.0592462	0	0	0	0.156744	0	0	0	0	0.431176	0.903274
TCGA-GF-A769	0.197998	0	0.114614	0	0	0.069058	0	0.298755	0	0	0.0402291	0.089372	0	0.0369565	0.076457	0	0	0	0.0713011	0	0.00525952	0	0	0.302993	0.956721
TCGA-EE-A2MM	0.332931	0	0.178466	0	0.0339219	0	0	0.164624	0	0	0.00361094	0.0951955	0.0532851	0.0233744	0.0184507	0	0	0	0.0717669	0	0	0.0243742	0	0.378213	0.925557
TCGA-DA-A1I2	0.210709	0	0.168966	0	0.0287505	0.0316616	0	0.167335	0	0.0339762	0	0.111373	0.030911	0.0367095	0.063064	0	0	0.00589972	0.106426	0	0	0.00421839	0	0.437292	0.898802
TCGA-EB-A5UM	0.258408	0	0.0550724	0	0.0881748	0	0.0177453	0.0527897	0	0.112097	0.0857884	0	0.0963603	0.0609775	0.00847321	0.0191707	0	0	0.144942	0	0	0	0	0.314198	0.958662
TCGA-GN-A4U5	0.169012	0	0.0975352	0	0.0173682	0	0.164952	0.0662323	0	0.0237509	0.0334737	0	0	0.0791321	0.107967	0	0.0133448	0	0.227231	0	0	0	0	0.510518	0.865071
TCGA-BF-A5EO	0.212825	0	0.0129611	0	0	0	0	0.124599	0	0	0.0504837	0.142678	0.0766409	0.0937043	0.0485085	0	0	0	0.234111	0	0.00348815	0	0	0.39418	0.918803
TCGA-W3-AA1R	0.307709	0	0.165275	0	0.00345151	0.0114912	0	0.194979	0	0	0	0.13745	0.0401044	0.0181538	0.0537417	0	0	0	0.032134	0	0	0.03551	0	0.435902	0.899655
TCGA-GN-A262	0.22454	0	0.260271	0	0.0466749	0	0	0.163873	0	0	0.0210629	0.0762791	0.035241	0.0183339	0.0975408	0	0	0	0.0367684	0	0	0.0194151	0	0.391435	0.919467
TCGA-FS-A4F8	0.197768	0	0.182014	0	0.0800258	0	0	0.159407	0	0.0507005	0	0.129045	0.0151956	0.0300461	0.0502921	0	0.0234801	0	0.0717474	0	0	0.0102791	0	0.490479	0.872652
TCGA-EE-A2A2	0.345972	0	0.0787887	0	0.114055	0	0	0.0951504	0	0	0.0901884	0	0.0457601	0.0387038	0.151991	0	0.0380057	0	0	0	0.00138491	0	0	0.451286	0.892051
TCGA-GF-A4EO	0.0851874	0	0.176301	0	0.0515602	0	0	0.187137	0	0	0	0.107976	0.2214	0.055461	0.100709	0	0	0	0.0104027	0.00386413	0	0	0	0.502354	0.872347
TCGA-FR-A3YN	0.347581	0	0.202811	0	0	0	0	0.120931	0	0.0198647	0	0.0996516	0.013206	0.0342016	0.0480653	0	0	0	0.0901636	0	0	0.0235235	0	0.44567	0.894454
TCGA-EE-A29X	0.248618	0	0.00632563	0	0	0	0	0.176033	0	0	0.101127	0.0738582	0.0626639	0.0739643	0.0450981	0.0160052	0	0	0.191593	0	0.00471321	0	0	0.376227	0.925806
TCGA-ER-A2NB	0.157382	0	0.0110518	0	0	0.0177059	0.198652	0.152432	0	0.0631987	0.0482081	0	0.00602708	0.0660871	0.0462783	0	0	0	0.232977	0	0	0	0	0.518895	0.865958
TCGA-ER-A19H	0.255585	0	0.00368206	0	0	0	0.0155237	0.149488	0	0	0.175417	0	0.0382077	0.0578633	0.110666	0	0.0637232	0	0.129843	0	0	0	0	0.522424	0.861627
TCGA-FR-A69P	0.297904	0	0.104939	0.00774955	0	0.0144427	0	0.179221	0	0	0.0926639	0.0342326	0.050432	0.0333131	0.117571	0	0.00217692	0	0.0558308	0	0.00952347	0	0	0.261345	0.976657
TCGA-D3-A2JK	0.292037	0	0.104953	0	0	0.0107213	0	0.127315	0	0.0825777	0	0	0.02732	0.0843708	0.040729	0	0	0	0.228738	0	0.00123792	0	0	0.31638	0.954487
TCGA-YG-AA3P	0.185508	0	0.00947082	0	0	0.0685623	0	0.0871376	0	0.0313968	0.0217411	0.0461506	0.00488107	0.0755645	0.154089	0.0125756	0.012059	0	0.28569	0	0.00517374	0	0	0.451573	0.89147
TCGA-BF-AAP1	0.267185	0	0.204802	0	0.0308141	0	0	0.171057	0	0	0	0.155019	0.00840758	0.0234025	0.0280929	0	0	0	0.0599723	0	0	0.0512482	0	0.407611	0.912351
TCGA-RP-A6K9	0.174931	0	0.264141	0	0	0	0	0.24523	0	0.00302219	0	0.0828243	0.0469186	0.0371551	0.0854922	0	0.00414395	0	0.0561416	0	0	0	0	0.531007	0.852486
TCGA-EE-A2MN	0.263183	0	0.149289	0	0	0.013245	0	0.228152	0	0.0180989	0	0.109614	0.0524454	0.0260316	0.0806326	0	0.018446	0	0.0327566	0	0	0.00810521	0	0.365448	0.931493
TCGA-EB-A44O	0.322722	0	0.162123	0	0	0	0	0.188041	0	0	0	0.139255	0.0236286	0	0.0611554	0	0	0	0.0566618	0	0	0.0464129	0	0.438071	0.89871
TCGA-EE-A2MK	0.211142	0	0.138372	0	0	0.0531079	0	0.0988771	0	0	0	0.168706	0.0681201	0.0463875	0.0495822	0	0	0	0.14281	0	0	0.022896	0	0.582081	0.832498
TCGA-FS-A1ZS	0.202587	0	0.0437464	0	0	0	0	0.261205	0	0	0	0.122237	0.113522	0.0329545	0.0334851	0	0	0	0.147976	0	0	0.0422863	0	0.5516	0.842588
TCGA-FS-A1ZR	0.26905	0	0.156903	0	0	0	0	0.158229	0	0	0	0.172394	0.0192758	0.0415207	0.0408007	0	0	0	0.117475	0	0	0.0243518	0	0.450342	0.894908
TCGA-W3-AA1O	0.238236	0	0.161225	0	0	0	0	0.232122	0	0	0	0.123375	0.0100955	0.0128208	0.0510676	0	0	0	0.116116	0	0	0.0549407	0	0.312467	0.959803
TCGA-EE-A2MC	0.297158	0	0.0437769	0.0955569	0	0	0	0.180637	0	0	0.0343489	0.0538345	0.0236774	0.0485653	0.0884599	0	0.0206766	0	0.113309	0	0	0	0	0.433896	0.900287
TCGA-EB-A82C	0.314321	0	0.205908	0	0	0.0483243	0	0.170131	0	0.0136348	0	0.10582	0.0195407	0.0312451	0.0291057	0	0	0	0.0518615	0	0	0.010109	0	0.397398	0.917195
TCGA-ER-A2NG	0.368309	0	0.223973	0	0.00211593	0	0	0.164323	0	0	0	0.0893797	0.0619926	0.0138318	0.0301173	0	0.00854197	0	0.0177149	0	0	0.0197008	0	0.460136	0.889668
TCGA-FS-A1Z0	0.21865	0	0.0559956	0	0.00927853	0	0	0.209999	0	0	0	0.192792	0.0606779	0.0621494	0.0631031	0	0	0	0.103946	0	0.0234081	0	0	0.51492	0.863892
TCGA-EE-A2MT	0.189505	0	0.145386	0.0215402	0	0	0	0.233455	0	0	0	0.156865	0.0243415	0.0494205	0.0498932	0.00165999	0	0	0.115111	0	0.0128229	0	0	0.304546	0.959238
TCGA-D9-A3Z4	0.269818	0	0.161409	0	0	0	0	0.170631	0	0	0	0.170342	0.0342908	0.0413789	0.0542705	0	0	0	0.0815846	0	0	0.0162754	0	0.469529	0.885496
TCGA-D3-A1QB	0.27229	0	0.210086	0	0	0	0.0261909	0.0774939	0	0.0609073	0.0214214	0	0.148027	0.0740987	0.060896	0	0	0	0.0218918	0	0.0266964	0	0	0.539661	0.852802
TCGA-EE-A3JE	0.157757	0	0.232029	0	0	0	0	0.210565	0	0.0199746	0	0.0967629	0.0150392	0.0565241	0.0907063	0	0	0	0.0934925	0	0.0271498	0	0	0.47621	0.880912
TCGA-FS-A4FD	0.30803	0	0.175204	0	0	0	0	0.215084	0	0	0	0.129042	0.0424415	0.0303903	0.0409079	0	0	0	0.0589006	0	0	0	0	0.360207	0.934144
TCGA-FS-A4FC	0.106109	0	0.213011	0	0	0.144428	0	0.189426	0	0	0.0429612	0	0.000753445	0.0461295	0.0842115	0.0147162	0	0	0.158253	0	0	0	0.064	0.126776	1.02668
TCGA-EB-A5KH	0.260259	0	0.0339153	0	0.0220722	0	0	0.259404	0	0.00668406	0	0.147096	0.024847	0.0329603	0.0338369	0	0	0.00855526	0.139687	0	0	0.0306842	0	0.605712	0.818587
TCGA-FR-A44A	0.179624	0	0.367	0	0.0323047	0	0	0.173656	0	0	0	0.109981	0.0337526	0.0203735	0.0415064	0	0	0	0.0372293	0	0	0.00457213	0	0.491663	0.876279
TCGA-ER-A19K	0.256263	0	0.109217	0	0	0	0	0.250563	0	0	0	0.1398	0.0497022	0.0211401	0.0616935	0	0	0	0.0600409	0	0	0.0515798	0	0.481592	0.87792
TCGA-ER-A19A	0.0750647	0	0.15948	0	0.126024	0	0	0.119728	0	0.0909601	0	0.105581	0.0525231	0.0591373	0.0293078	0	0.0888763	0	0.0933182	0	0	0	0	0.522782	0.861885
TCGA-EE-A29G	0.255659	0	0.188086	0	0	0	0	0.232209	0	0	0	0.107215	0.0270224	0.0260788	0.0530839	0	0	0	0.0919893	0	0	0.0186565	0	0.262957	0.972095
TCGA-EB-A44Q	0.0184987	0	0.265157	0	0.0773073	0	0	0.169173	0	0	0	0.103811	0.269647	0.0678297	0.0146167	0	0.00844716	0	0	0.00551302	0	0	0	0.293419	0.961044
TCGA-FW-A3R5	0.398902	0	0.0564556	0	0	0	0	0.196324	0	0	0.0587947	0	0.00259834	0.0512925	0.0650994	0	0	0	0.170534	0	0	0	0	0.282422	0.969545
TCGA-D3-A5GL	0.199919	0	0.228926	0	0.0248106	0	0	0.188191	0	0	0	0.136887	0.0585349	0.0279287	0.052379	0	0	0	0.053218	0	0	0.0292058	0	0.591053	0.833314
TCGA-EE-A29T	0.322156	0	0.119653	0	0	0.017901	0	0.0577247	0.0080713	0.051486	0	0.061366	0	0.0573491	0.147435	0.00633218	0.00786863	0	0.142656	0	0	0	0	0.428724	0.903248
TCGA-FS-A4F5	0.164236	0	0.115946	0.0028161	0.00943113	0.0548557	0	0.118708	0	0	0	0.113249	0	0.0630327	0.184051	0.0230431	0	0	0.147032	0	0.00360012	0	0.001	0.203365	0.997578
TCGA-ER-A19F	0.369035	0	0.213313	0	0.0496778	0	0	0.0558883	0	0	0.0268646	0	0.0448959	0.0534071	0.109349	0	0.0194209	0	0.0532874	0	0.00486133	0	0	0.399206	0.916104
TCGA-WE-A8K6	0.224309	0	0.172142	0	0.0140921	0	0	0.18124	0	0	0	0.152743	0.0757005	0.031392	0.0283611	0	0	0	0.0980012	0	0	0.0220184	0	0.299576	0.966082
TCGA-ER-A3ES	0.163379	0	0.390457	0	0.0102197	0.0179639	0	0.0967382	0	0	0	0.0679243	0.0945762	0.0311083	0.0823051	0	0.00977882	0	0.00697965	0	0.0285696	0	0	0.529488	0.858272
TCGA-EB-A6QZ	0.0930792	0	0.00406658	0	0.0281469	0.0394218	0	0.181608	0	0	0.122057	0.0347305	0.0629446	0.0921882	0.115081	0	0	0	0.222213	0	0.0044637	0	0	0.564975	0.846146
TCGA-FS-A1ZP	0.0822945	0	0.0927913	0	0	0.025615	0	0.10541	0	0	0.000430536	0.0698134	0.0545556	0.134771	0.0953743	0	0.0248211	0	0.314123	0	0	0	0	0.421021	0.906154
TCGA-D3-A2JO	0.155651	0	0.0701929	0.04808	0	0	0	0.217819	0	0	0	0.111643	0.0996602	0.0326429	0.0803165	0	0.0101469	0	0.0907257	0	0	0.0831229	0	0.511469	0.86466
TCGA-3N-A9WC	0.33921	0	0.0930305	0	0	0.0441565	0.0218368	0.180761	0	0	0.144371	0	0.0534488	0.0353754	0.0184564	0	0	0	0.0693532	0	0	0	0	0.299061	0.962055
TCGA-WE-A8ZX	0.0203999	0	0.0318458	0	0.0261447	0.0134007	0	0.153193	0	0	0.0924965	0.150345	0.132746	0.0929647	0.0807683	0	0	0	0.171972	0	0.0337246	0	0	0.531478	0.853772
TCGA-DA-A1IA	0.407542	0	0.0105593	0	0	0.053682	0	0.109916	0	0	0	0.0994928	0.0481584	0.0607013	0.0242281	0.00481692	0	0	0.180903	0	0	0	0.001	0.20172	1.00808
TCGA-W3-A828	0.160619	0	0.176405	0	0.122867	0	0	0.232673	0	0	0.0788151	0.0363191	0.0644972	0.0109277	0.0449061	0	0.0288508	0	0.0431184	0	0	0	0	0.428627	0.902688
TCGA-YD-A89C	0.228531	0	0.0322372	0	0	0	0	0.0629966	0.0151834	0	0	0.149499	0.000213485	0.117277	0.0761133	0.0138527	0	0	0.301688	0	0.0024077	0	0	0.379533	0.925066
TCGA-EE-A2GE	0.116571	0	0.296866	0	0.057986	0	0	0.131126	0	0.0170894	0	0.129638	0.0331483	0.0332582	0.0366659	0	0.0234132	0	0.0890613	0	0	0.0351759	0	0.498997	0.870729
TCGA-EB-A42Z	0.319296	0	0.0658949	0	0.0218395	0	0	0.165544	0	0.167756	0	0.0563116	0.0287545	0.0548932	0.0047154	0	0	0	0.113451	0	0.00154397	0	0	0.466637	0.883755
TCGA-EE-A182	0.308086	0	0.0933471	0	0	0	0	0.184179	0	0	0	0.152669	0.048924	0.0638064	0	0	0	0.0448403	0.104149	0	0	0	0	0.229484	0.990822
TCGA-DA-A3F5	0.283033	0	0.0826468	0	0	0.0483826	0	0.234542	0	0	0.0173769	0.0965954	0.0437406	0	0.0181832	0	0	0.0296263	0.115398	0	0	0.030476	0	0.305946	0.955917
TCGA-EE-A2GK	0.0757671	0	0.175954	0	0.0939153	0	0	0.157145	0	0.0448124	0	0.111575	0.0221874	0.0440382	0.0393496	0	0.149328	0	0.0859286	0	0	0	0	0.271732	0.971671
TCGA-W3-AA1Q	0.320157	0	0.209304	0	0	0.00668734	0	0.182759	0	0	0	0.122406	0.0197768	0.00861631	0.0448489	0	0	0	0.0674599	0	0	0.0179841	0	0.338221	0.943475
TCGA-D3-A1Q9	0.0818605	0	0.307503	0	0.0510669	0	0	0.159887	0	0	0	0.098121	0.0273372	0	0.100198	0.0060015	0	0	0.111619	0	0	0.0564063	0	0.473754	0.885237
TCGA-EE-A2A1	0.228111	0	0.0574191	0	0.0413445	0	0	0.196654	0	0	0	0.116153	0.116543	0.0777783	0.0552545	0	0	0	0.11051	0	0.000233146	0	0	0.423472	0.905574
TCGA-EB-A6QY	0.276785	0	0.221344	0	0.0563353	0	0	0.17677	0	0	0	0.113929	0	0.0135119	0.0560622	0	0	0	0.0484829	0	0	0.0367797	0	0.437477	0.899786
TCGA-D3-A8GP	0.353829	0	0.080088	0.00448118	0	0	0	0.192174	0	0	0.0223809	0.0827659	0.0453054	0.0278385	0.141425	0	0	0	0.0497115	0	0	0	0	0.359485	0.934717
TCGA-BF-A5EQ	0.293884	0	0.18934	0	0.00486628	0	0	0.211423	0	0	0	0.10444	0.041432	0.0139489	0.0590311	0	0	0	0.0309205	0	0	0.0507139	0	0.526776	0.855534
TCGA-D3-A2JP	0.242314	0	0.123161	0	0	0.0192298	0	0.191419	0	0	0	0.165061	0.0257008	0.0483123	0.0634783	0	0	0	0.121323	0	0	0	0	0.418766	0.907438
TCGA-D3-A3C3	0.252063	0	0.074949	0	0	0	0	0.186077	0	0	0	0.174905	0.112792	0.0160343	0.0351164	0	0	0	0.148063	0	0	0	0	0.534863	0.857743
TCGA-ER-A19Q	0.303615	0	0.171414	0	0.0609973	0	0	0.156204	0	0	0	0	0.00252868	0.0458854	0.123045	0.00289468	0.0239656	0	0.106193	0	0.00325695	0	0	0.431353	0.901879
TCGA-FS-A1ZA	0.193827	0	0.192757	0	0.0270438	0	0	0.188844	0	0	0.00681178	0.0904171	0.119753	0	0.0466435	0	0	0	0.0793993	0	0	0.0545034	0	0.415006	0.909964
TCGA-D3-A1Q4	0.169402	0	0.129999	0	0.00298692	0.0105469	0	0.27217	0	0.00833673	0	0.155063	0.0344075	0.0358179	0.071901	0	0	0	0.0835745	0	0	0.0257942	0	0.51082	0.86416
TCGA-FR-A3YO	0.353965	0	0.0560503	0	0.051117	0	0	0.135022	0	0	0	0.144715	0.0568118	0.0388595	0.0618025	0	0	0.0433652	0.0582921	0	0	0	0	0.465748	0.887198
TCGA-ER-A196	0.152853	0	0.104956	0	0.106269	0.00191639	0	0.223902	0	0.00851095	0	0.117827	0.0461447	0.0339716	0.0608983	0	0	0	0.138944	0	0	0.00380816	0	0.346453	0.939191
TCGA-WE-A8ZM	0.250171	0	0.178637	0	0	0	0	0.260833	0	0	0	0.116357	0	0.0280027	0.04112	0	0	0	0.100801	0	0	0.0240784	0	0.598005	0.823666
TCGA-ER-A199	0.170203	0	0.071015	0	0	0	0	0.227444	0	0	0.136204	0	0.0287384	0.0702983	0.0545583	0.0199915	0	0	0.21584	0	0.00570807	0	0	0.403061	0.914897
TCGA-ER-A19T-1	0.234262	0	0.280489	0	0	0	0	0.283344	0	0	0.0115186	0.0740428	0.062473	0.00770004	0.0203743	0	0	0.00181203	0.0239842	0	0	0	0	0.391576	0.919287
TCGA-EB-A3HV	0.150952	0	0.00874246	0.00405692	0	0	0	0.123228	0	0	0.0813835	0	0.118685	0.119645	0.0725614	0.0126756	0	0	0.306916	0	0.00115421	0	0	0.371464	0.928532
TCGA-EE-A20H	0.332459	0	0.164534	0	0	0.139583	0	0.136388	0	0.0206517	0	0.0468113	0	0.0149744	0.0369188	0	0	0	0.0895526	0	0	0.0181285	0	0.401834	0.914874
TCGA-D3-A2J6	0.191877	0	0.0886073	0	0	0.0163421	0	0.293257	0	0	0	0.178222	0.0307631	0.0378683	0.0823635	0	0	0	0.0806999	0	0	0	0	0.452072	0.891323
TCGA-ER-A3EV	0.333789	0	0.0411762	0	0	0.044624	0	0.103807	0	0	0	0.0529707	0.0117478	0.0971029	0.0748878	0	0	0	0.239894	0	0	0	0	0.438807	0.89874
TCGA-D3-A8GV	0.189654	0	0.0243286	0	0.0484624	0.251426	0	0.0639535	0.00187541	0	0.00527974	0.0583488	0	0.0480493	0.080953	0.0307288	0	0	0.19694	0	0	0	0	0.420024	0.906822
TCGA-W3-A824	0.314306	0	0.106289	0	0	0	0	0.2471	0	0	0	0.141556	0.0778736	0.0308771	0.0413548	0	0	0	0.040643	0	0	0	0	0.454416	0.89263
TCGA-D3-A3CE	0.23299	0	0.190722	0	0	0.0134659	0	0.190505	0	0	0	0.137631	0.047727	0.0162295	0.0519067	0	0	0	0.0871449	0	0	0.0316777	0	0.534015	0.856978
TCGA-D3-A8GI	0.317685	0	0.10762	0	0	0	0	0.187512	0	0.0387105	0	0	0.0147573	0.0699794	0.0633895	0	0	0	0.191313	0	0.00903408	0	0	0.558645	0.843619
TCGA-DA-A1I1	0.22329	0	0.170553	0	0	0	0	0.132748	0	0.0168823	0	0.151995	0.0708786	0.0335213	0.045105	0	0	0	0.0979405	0	0	0.0570861	0	0.368429	0.930233
TCGA-EE-A17Z	0.400717	0	0.133245	0	0.00527977	0.038367	0	0.0145143	0	0	0.0211506	0.0370307	0.0512343	0.0801514	0.0603358	0	0	0	0.151022	0	0.00695266	0	0	0.517266	0.862435
TCGA-ER-A19O	0.170059	0	0.106141	0	0.0289057	0	0	0.111475	0	0.0240739	0	0.0669394	0.0779052	0.000342443	0.0245207	0	0.326515	0	0.0631224	0	0	0	0	0.548103	0.84668
TCGA-EE-A2M8	0.166371	0	0.0986789	0	0.115963	0	0	0.0262584	0	0	0.0396406	0	0.181533	0.0869395	0.1705	0	0.0208563	0	0.0598528	0	0.0334073	0	0	0.472999	0.881299
TCGA-EB-A41A	0.372933	0	0.212221	0	0	0	0	0.0972952	0	0	0	0.120782	0.0352073	0.0265249	0.0382033	0	0	0	0.0672823	0	0	0.0295508	0	0.513929	0.863332
TCGA-FS-A1ZF	0.28288	0	0.255663	0	0.0310015	0	0	0.161373	0	0	0	0.112634	0.00261175	0.0093229	0.0721591	0	0	0.0165638	0.0292723	0	0	0.0265188	0	0.41158	0.910483
TCGA-GN-A9SD	0.316567	0	0.147388	0	0	0.0247148	0	0.0971257	0	0.0420189	0	0.00671624	0.00837727	0.0846804	0.044999	0	0	0	0.227413	0	0	0	0	0.264422	0.973179
TCGA-EE-A2MU	0.235586	0	0.152145	0	0.075478	0	0	0.163828	0	0	0	0.13063	0.0703611	0.0298029	0.0347698	0	0	0	0.0851253	0	0	0.0222729	0	0.234783	0.994122
TCGA-D3-A5GR	0.250451	0	0.209336	0	0.00616606	0	0	0.170456	0	0.00537916	0	0.146154	0.0225269	0.0229305	0.0384851	0	0	0	0.0855747	0	0	0.0425419	0	0.396117	0.917378
TCGA-D3-A51G	0.328064	0	0.122314	0	0	0.00432967	0	0.191958	0	0.0354992	0	0.0986182	0.0444921	0.0149277	0.051473	0	0	0	0.0441132	0	0	0.0642104	0	0.332317	0.946657
TCGA-EB-A24D	0.288277	0	0.328548	0	0.00377011	0	0	0.165019	0	0.0122473	0	0.0802909	0.0105912	0.00167363	0.0613597	0	0	0	0.0216185	0	0	0.0266047	0	0.551819	0.850171
TCGA-HR-A2OG	0.23419	0	0.0794945	0	0.00118417	0.00988075	0	0.165336	0	0	0.0100424	0.0590483	0.0419926	0.0832743	0.122627	0	0	0	0.192929	0	0	0	0	0.465242	0.886729
TCGA-D3-A5GO	0.248158	0	0.0781176	0	0	0	0	0.0456319	0	0.0264402	0	0.044081	0.172623	0.0854098	0.0819685	0.00662124	0	0	0.210948	0	0	0	0	0.393553	0.918852
TCGA-FS-A1Z7	0.146268	0	0.011168	0	0	0	0	0.117909	0.0272934	0.102961	0.00466963	0	0.0205459	0.117776	0.106041	0	0.0853602	0	0.255278	0	0.00473091	0	0	0.482681	0.879955
TCGA-D3-A1Q7	0.247793	0	0.0963681	0	0	0	0	0.219203	0	0	0	0.15181	0.0970598	0.0546773	0.0308428	0	0	0	0.0982063	0	0.00403994	0	0	0.440483	0.897659
TCGA-EB-A44P	0.218884	0	0.128534	0	0	0.0566751	0	0.251865	0	0	0	0.113174	0.0564128	0.0382814	0.0260342	0.0127671	0	0	0.0913246	0	0.0060472	0	0	0.466971	0.883631
TCGA-FS-A1ZN	0.176481	0	0.234015	0	0	0.0428994	0	0.187752	0	0	0.0502856	0	0.0490521	0.0558413	0.0601573	0	0	0	0.142515	0	0.00100204	0	0	0.521265	0.86211
TCGA-D3-A5GU	0.193181	0	0.199422	0	0.00665101	0.0117094	0	0.152241	0	0	0	0.228	0.081589	0.00829528	0.104663	0	0.0113828	0	0	0	0.00286565	0	0	0.536866	0.851745
TCGA-EB-A3XB	0.32139	0	0.188188	0	0	0	0	0.178593	0	0	0	0.137786	0.0424188	0.0150096	0.0571169	0	0	0	0.0594984	0	0	0	0	0.55468	0.848003
TCGA-D3-A3C8	0.168693	0	0.247777	0	0.00959056	0	0	0.186344	0	0.0544579	0.00534179	0.0511001	0.0793513	0.046471	0.0276817	0	0.0947143	0	0.0284771	0	0	0	0	0.482187	0.878717
TCGA-EB-A5VV	0.0290389	0	0	0	0.0658745	0	0	0.107365	0	0.0900266	0	0.123662	0.2042	0.0237399	0.0742726	0	0.0517645	0	0.230056	0	0	0	0	0.394444	0.919399
TCGA-D3-A51J	0.26152	0	0.185136	0	0	0	0	0.166999	0	0	0	0.169882	0.0399269	0.0394865	0.0421445	0	0.0167906	0	0.0781154	0	0	0	0	0.536188	0.850213
TCGA-EB-A553	0.241344	0	0.153215	0	0	0	0	0.234118	0	0.101709	0	0.11121	0.0589641	0.0259446	0.0702643	0	0	0	0.00323101	0	0	0	0	0.325367	0.947717
TCGA-ER-A3PL	0.315219	0	0.204888	0	0.0134494	0	0	0.133365	0	0.0308492	0	0.149514	0	0.0210785	0.0407161	0	0	0	0.0433861	0	0	0.0475349	0	0.414983	0.9092
TCGA-EB-A4IQ	0.250512	0	0.0178886	0	0.00518037	0.0186815	0	0.110025	0	0	0.00574855	0.0551162	0.109633	0.0761478	0.0813227	0	0	0	0.269745	0	0	0	0	0.385738	0.921961
TCGA-XV-A9W5	0.198641	0	0.057995	0	0.0190343	0.0107568	0	0.12077	0	0	0.0492026	0.091261	0.0198359	0.0879137	0.106887	0.000977869	0	0	0.235313	0	0.00141193	0	0	0.47372	0.883684
TCGA-YD-A9TB	0.112345	0	0.105499	0	0.0435096	0	0	0.0189759	0	0.0130908	0.053708	0	0.190418	0.11213	0.123887	0	0	0	0.192736	0	0.0337003	0	0	0.343367	0.94064
TCGA-GF-A6C9	0.189447	0	0.250921	0	0.092989	0	0	0.175216	0	0.0180795	0	0.0839853	0.0498004	0.0110549	0.0233367	0	0.0982337	0	0.00693743	0	0	0	0	0.31194	0.952823
TCGA-DA-A95X	0.252668	0	0.22743	0	0	0.0605431	0	0.143712	0	0.0205849	0	0.0946434	0.0908093	0.0120051	0.0424442	0	0	0	0.0551591	0	0	0	0	0.319812	0.949092
TCGA-DA-A95Y	0.346004	0	0.198634	0	0.00375381	0.0648571	0	0.168924	0	0	0	0.0983149	0.0341127	0.0170667	0.0428802	0	0	0	0.0254528	0	0	0	0	0.423475	0.907144
TCGA-D3-A2JL	0.0535581	0	0.0217785	0	0.0116938	0.102162	0	0	0	0.0241605	0	0.0492008	0.108181	0.137716	0.192597	0	0	0	0.267979	0	0.0309734	0	0	0.381273	0.923866
TCGA-EB-A4IS	0.26507	0	0.0980278	0	0	0.0830906	0	0.0948797	0	0.0426884	0.0160558	0	0.0881315	0.0839864	0.10018	0	0	0	0.127889	0	0	0	0	0.419782	0.906862
TCGA-D9-A1JX	0.16152	0	0.10546	0	0.0165342	0	0	0.230689	0	0.00564563	0	0.18703	0.037183	0.0428238	0.0777704	0	0	0	0.0866575	0	0	0.0486875	0	0.46905	0.88261
TCGA-D3-A3CF	0.237733	0	0.238175	0	0.0552726	0	0	0.132639	0	0	0.0752218	0	0.124864	0.0315327	0.0156191	0	0	0	0.063587	0	0.0253559	0	0	0.379498	0.924333
TCGA-EE-A180	0.426196	0	0.133031	0	0.0263674	0.0335371	0	0.0612409	0	0	0.0210887	0	0.045753	0.0740647	0.0242467	0	0	0	0.150133	0	0.00434129	0	0	0.423206	0.905622
TCGA-EE-A29D	0.34361	0	0.100491	0	0	0.0332603	0	0.216121	0	0	0	0.0881282	0.0604679	0.0191976	0.0520223	0	0	0	0.0501156	0	0	0.0365855	0	0.422669	0.905394
TCGA-HR-A2OH	0.318834	0	0.0049227	0	0.106012	0	0	0.0672285	0	0	0.0393678	0	0.0545674	0.0976881	0.156121	0	0.0110199	0	0.144239	0	0	0	0	0.395047	0.918127
TCGA-EE-A29V	0.333322	0	0.0139566	0	0	0.0743171	0.0265438	0.0176893	0	0	0.101062	0	0.00499207	0.0980489	0.0906569	0	0	0	0.239411	0	0	0	0	0.449709	0.893658
TCGA-GN-A4U8-1	0.142667	0	0.00889892	0	0.0596261	0.00994134	0	0.0950247	0	0	0.101602	0.0597351	0.13692	0.0928201	0.0903622	0	0	0	0.170445	0	0.0319574	0	0	0.621485	0.824363
TCGA-D3-A1Q1	0.197284	0	0.197097	0	0	0	0	0.202071	0	0	0	0.167623	0	0.0381589	0.0592772	0	0	0.0102452	0.128244	0	0	0	0	0.381835	0.923453
TCGA-D3-A8GC	0.259763	0	0.229718	0	0.0290783	0.0223295	0	0.164713	0	0.0575208	0	0.0583619	0.048004	0.0262711	0.0336407	0	0	0.0111559	0.0594443	0	0	0	0	0.542654	0.84689
TCGA-FS-A1ZW	0.223414	0.0307291	0	0	0	0.00202721	0	0.194567	0	0.00551143	0	0.174253	0.0633657	0.0256973	0.180866	0	0	0	0.0341535	0	0.0643037	0.00111271	0	0.481118	0.879004
TCGA-D3-A8GE	0.214136	0	0.10776	0	0.0275573	0	0	0.234942	0	0	0	0.138196	0.0314502	0.0365383	0.0482586	0	0	0	0.124018	0	0	0.0371439	0	0.498694	0.871775
TCGA-D9-A6EA	0.270565	0	0.110549	0	0	0.0648662	0	0.148732	0	0	0.06893	0.0512873	0.0625515	0.0398281	0.0987224	0	0.00766109	0	0.0613725	0	0.0149342	0	0	0.443574	0.898278
TCGA-FS-A1ZC	0.212919	0	0.118541	0	0	0.0361534	0	0.21633	0	0	0	0.106576	0.0451754	0.0195583	0.0681294	0	0	0	0.0949905	0	0	0.0816263	0	0.302323	0.959849
TCGA-EB-A5SF	0.148514	0	0.0349191	0	0.0497346	0	0.00705942	0.036396	0	0.0724888	0.137	0	0.124311	0.0927223	0.0537896	0	0	0	0.243066	0	0	0	0	0.349241	0.93792
TCGA-D9-A4Z5	0.212057	0	0.216385	0	0.0388566	0	0	0.103403	0	0.0254704	0	0.110223	0.0831566	0.0332281	0.0804396	0	0.00622493	0	0.0554257	0	0	0.0351302	0	0.480956	0.880178
TCGA-EE-A2GB	0.359229	0	0.134177	0	0	0.102737	0	0.171748	0	0.0118119	0	0	0	0.0315037	0.126616	0	0.0076249	0	0.0512482	0	0.00330407	0	0	0.348993	0.939752
TCGA-FS-A1YW	0.202953	0	0.058137	0.0286905	0	0	0	0.381812	0	0	0	0.0607089	0.0288384	0.0437931	0.0999016	0	0.0310492	0	0.048592	0	0.0155247	0	0	0.461467	0.886461
TCGA-EE-A2GC	0.0774385	0	0.1146	0	0.0825223	0.0207394	0	0.186264	0	0	0.111471	0.135541	0.102886	0.0182163	0.0742675	0	0	0	0	0.00714633	0.0689081	0	0	0.484185	0.87707
TCGA-ER-A2ND	0	0.101045	0	0.00996949	0.0392156	0.00873483	0	0.0807921	0	0	0	0.181869	0.162511	0.0830134	0.151395	0	0	0	0.170273	0	0.0111807	0	0	0.447007	0.894086
TCGA-D3-A2J9	0.140893	0	0.197471	0	0	0	0	0.213026	0	0	0	0.156987	0.0970961	0.0314292	0.0470864	0	0	0	0.0812451	0	0	0.0347673	0	0.500186	0.8688
TCGA-3N-A9WD	0.0900564	0	0.0410701	0	0.0294685	0.000866608	0	0.212381	0	0.0403617	0.0813084	0	0.146311	0.0890605	0.104557	0	0	0	0.164559	0	0	0	0	0.415333	0.909122
TCGA-FR-A7U9	0.199439	0	0.107351	0	0.145974	0	0	0.193216	0	0	0.0514385	0.0630999	0.096029	0.00650089	0.0375845	0	0.0544263	0	0.0449405	0	0	0	0	0.593286	0.825904
TCGA-EB-A5UN	0.274539	0	0.273452	0	0.00200422	0	0	0.155271	0	0	0	0.105103	0.0503004	0.00939991	0.0554064	0	0	0	0.0414075	0	0	0.0331163	0	0.293794	0.963702
TCGA-ER-A42K	0.19501	0	0.170783	0	0.017468	0.0113425	0	0.146758	0	0	0	0.144592	0.0673073	0.0378808	0.077982	0	0	0	0.0905439	0	0	0.0403341	0	0.519469	0.860175
TCGA-RP-A695	0.273156	0	0.0759597	0	0	0.119228	0	0.21067	0	0	0	0.145826	0.00206106	0.0258672	0.0497437	0	0	0	0.0694062	0	0	0.0280815	0	0.282934	0.965163
TCGA-EE-A2ME	0.133487	0	0.0660833	0	0.0852264	0	0	0.223967	0	0.0436732	0	0.094896	0.0952964	0.0444999	0.0349385	0	0.0996705	0	0.0701546	0	0	0.0081073	0	0.496772	0.874085
TCGA-D3-A3ML	0.309281	0	0.302491	0	0.0210362	0	0	0.19022	0	0	0.00728843	0	0.024433	0.0238335	0.0278421	0.00262012	0	0	0.0550776	0	0.0358776	0	0	0.489173	0.875865
TCGA-DA-A960	0.262312	0	0.0589773	0	0	0.0245986	0	0.163887	0	0	0	0.167687	0.138597	0.00603413	0.0527301	0	0	0	0.106752	0	0	0.0184247	0.001	0.209406	0.99888
TCGA-EE-A2ML	0.211324	0	0.210029	0	0.0229146	0.0382306	0	0.273829	0	0	0.0377665	0	0.057957	0.026998	0.0625999	0	0	0	0.0522102	0	0.00614027	0	0	0.461843	0.8883
TCGA-EE-A2MG	0.184607	0	0.210462	0	0.0301964	0	0	0.249461	0	0	0	0.130427	0.0563472	0.0238032	0.0513358	0	0	0	0.0358814	0	0	0.0274784	0	0.448559	0.896655
TCGA-D3-A8GK	0.310886	0	0.082145	0	0	0.12219	0.00155913	0.0938046	0	0.0145929	0	0	0	0.0849763	0.0960494	0	0	0	0.193797	0	0	0	0	0.519747	0.864743
TCGA-D3-A51N	0.163685	0	0.0203095	0	0.0372542	0.196196	0	0.112831	0	0	0.0840356	0.0546914	0.149975	0.055884	0.0799387	0	0	0	0.0452002	0	0	0	0	0.441573	0.897022
TCGA-D3-A8GM	0.360539	0	0.192423	0	0	0	0	0.165473	0	0.0372065	0	0.109043	0.0379614	0.0258729	0.0230542	0	0	0	0.0484275	0	0	0	0	0.470783	0.884767
TCGA-ER-A2NF-1	0.184584	0	0.260695	0	0	0	0	0.185257	0	0	0.00777714	0.00511543	0.12055	0.0427955	0.112939	0	0.0201735	0	0.0237709	0	0.036343	0	0	0.432291	0.90169
TCGA-EE-A20B	0.212221	0	0.394511	0	0.0367774	0.00246641	0	0.142946	0	0	0.0927779	0	0.0106636	0.0335674	0.0176393	0	0	0	0.05643	0	0	0	0	0.416773	0.908208
TCGA-DA-A1IB	0.095524	0	0.277973	0	0.109362	0	0	0.131572	0	0.0599119	0	0.0778584	0.0423125	0.0335087	0.0330189	0	0.107965	0	0.0220483	0	0.00250559	0.00643973	0	0.355735	0.937716
TCGA-EE-A20F	0.0630386	0	0	0	0.0424038	0	0	0.233557	0	0	0.100017	0.108573	0.0829884	0.0901239	0.134134	0.00955835	0	0	0.125095	0	0.0105114	0	0	0.584047	0.828624
TCGA-EE-A3AG	0.270118	0	0.140617	0	0	0.0454847	0	0.240248	0	0	0.0240669	0.0696432	0.0695269	0.0153365	0.0588939	0	0	0	0.0374271	0	0	0.0286382	0	0.356802	0.934843
TCGA-BF-AAP6	0.391749	0	0.0287197	0	0	0	0	0.170567	0	0	0.0938408	0	0	0.0379993	0.179864	0	0.0183084	0	0.0767622	0	0.00218905	0	0	0.347606	0.938053
TCGA-FS-A1ZH	0.238612	0	0.0139321	0	0.0325429	0	0	0.143086	0	0	0	0.0907518	0.0879857	0.109319	0.0631434	0	0	0	0.220628	0	0	0	0	0.339817	0.942733
TCGA-EE-A3J4	0.222064	0	0.0184549	0	0.0117629	0.0633434	0	0.0909158	0.00200102	0	0	0.134962	0.0176685	0.0762438	0.160029	0.00738168	0	0	0.192212	0	0.00296067	0	0	0.448152	0.893862
TCGA-EB-A97M	0.380829	0	0.026554	0	0	0	0.0333196	0.110221	0	0	0.096628	0	0.0272122	0.0618359	0.0474506	0.00710527	0	0	0.208844	0	0	0	0	0.385622	0.921959
TCGA-EB-A85J	0.273284	0	0.0367724	0	0	0	0	0.0781201	0.00227318	0.0559462	0	0.0542848	0.0673694	0.113286	0.0783863	0	0	0	0.220519	0	0.0197578	0	0	0.422304	0.905804
TCGA-Z2-A8RT	0.425692	0	0.0480971	0	0	0	0	0.103358	0	0.0198965	0.0280012	0	0.00493131	0.0844389	0.0750928	0	0	0	0.210493	0	0	0	0	0.335935	0.943719
GSM1608593	0.118844	0	0.452726	0.049415	0	0	0	0.0895729	0	0	0	0.111914	0.024066	4.78e-05	0.0552858	0	0	0	0.0695843	0	0.0285444	0	0	0.429677	0.902208
GSM1608594	0	0	0.406069	0.0257833	0	0	0.0930876	0.0866113	0	0.0198505	0	0.13182	0.00182114	0	0.16972	0.00969785	0	0	0.051124	0	0	0.00441495	0	0.336414	0.942754
GSM1608595	0.130641	0	0.45203	0.0152861	0	0	0.0134722	0.0878818	0	0	0	0.0902646	0.0117792	0	0.070514	0	0	0	0.0730661	0	0.00947604	0.0455886	0	0.28376	0.970951
GSM1608596	0.0735918	0	0.316779	0	0	0.0359408	0	0.126777	0	0	0	0.169741	0.0501247	0.0243779	0.129295	0	0	0	0.0655717	0	0.00780119	0	0	0.399527	0.91582
GSM1608597	0.248062	0	0.243691	0.0651108	0	0	0	0.0852309	0	0	0	0.0601395	0	0.000353284	0.0679493	0.0181829	0	0	0.180346	0	0.00755643	0.0233777	0	0.536197	0.856291
GSM1608598	0.0453804	0	0.404406	0.0619786	0	0	0.0190975	0.0986282	0	0.0124851	0	0.09864	0.083435	0	0.111591	0	0	0	0.0392019	0	0.0251555	0	0	0.48976	0.875292
GSM1608599	0.225407	0	0.105868	0.0292439	0	0.0625229	0	0.130448	0	0	0	0.181356	0	0	0.0836223	0.0388636	0.00446391	0	0.0848607	0	0	0.0533452	0	0.495145	0.873177
GSM1608600	0.0120626	0	0.311581	0.0433998	0	0	0	0.153646	0	0.00496482	0	0.17254	0.0458749	0.00254152	0.0956965	0	0	0	0.102707	0	0.0549851	0	0	0.467594	0.884064
GSM1608601	0.12178	0	0.345071	0	0	0.0361263	0	0.115501	0	0.000780551	0	0.159091	0.0421226	0	0.0976968	0	0	0	0.0818305	0	0	0	0	0.398289	0.916397
GSM1608602	0.0636387	0	0.418083	0	0	0.0788094	0	0.0617766	0	0	0	0.0916588	0.113898	0.0318305	0.0978407	0.00514317	0	0	0	0	0.0373212	0	0	0.418446	0.907527
GSM1608603	0.07819	0	0.259249	0.0900037	0	0.00737688	0.0126575	0.114497	0	0	0	0.128679	0.0483912	0	0.146394	0	0.0026931	0	0.10184	0	0.0100296	0	0	0.352704	0.937454
GSM1608604	0.100125	0	0.294868	0.103402	0	0.0486361	0	0.0975604	0	0	0.0223943	0.0809558	0.104706	0.0309763	0.0585801	0.00188142	0	0	0.0272722	0	0.0286424	0	0	0.427215	0.90366
GSM1608605	0.130463	0	0.426064	0.00106872	0	0.0267374	0	0.13007	0	0	0	0.102426	0.0260808	0	0.105747	0	0.00257047	0	0.0376811	0	0	0.0110923	0	0.360137	0.932927
GSM1608606	0.0688413	0	0.386004	0.131061	0	0	0	0.0935299	0	0	0	0.133894	0.0231147	0	0.0616145	0.0287321	0	0	0.0430608	0	0.0301471	0	0	0.390854	0.919624
GSM1608607	0.0569339	0	0.244234	0.00318665	0	0.0463891	0	0.19863	0	0	0	0.185037	0.0184963	0.0108027	0.115145	0.000774083	0.00243054	0	0.106467	0	0.0114744	0	0	0.263979	0.978075
GSM1608608	0.155905	0	0.161522	0.12555	0	0.00538927	0	0.101645	0	0	0	0.160571	0	0	0.108418	0	0	0	0.104419	0	0	0.0765807	0	0.469888	0.884517
GSM1608609	0.0401385	0	0.125448	0.286439	0	0	0	0.0936319	0	0	0	0.112184	0.108148	0	0.0423368	0.0243025	0.0537737	0	0	0	0.113599	0	0	0.417499	0.908591
GSM1608610	0	0.0818468	0	0.0285318	0	0	0	0.283381	0	0	0	0.182814	0.126704	0.042787	0.100562	0.00303336	0	0	0.15034	0	0	0	0	0.384828	0.923863
GSM1608611	0.0912811	0	0.362244	0.0971109	0.0264765	0	0	0.0725272	0	0	0	0.0939496	0.0310579	0	0.153646	0	0	0	0.06075	0	0	0.0109567	0	0.52842	0.854772
GSM1608612	0.179559	0	0.313211	0.0471379	0	0.00586575	0.0185991	0.112531	0	0	0	0.135835	0	0.00411314	0.033851	0.00408855	0	0	0.0937271	0	0.017804	0.033678	0	0.504809	0.865916
GSM1608613	0.152995	0	0.0470198	0.14366	0	0	0	0.14715	0	0	0	0.134026	0.102395	0	0.181078	0	0	0	0.0371384	0	0.0545373	0	0.001	0.208144	0.994226
GSM1608614	0.0605652	0	0.340936	0.0131849	0	0.0301261	0	0.193682	0	0	0	0.173786	0.00720202	0	0.109434	0	0	0	0.0468072	0	0	0.0242771	0	0.361005	0.932634
GSM1608615	0.127106	0	0.373238	0.000185465	0	0.0619438	0	0.106396	0	0	0	0.110037	0.0273072	0	0.0943925	0	0	0	0.065737	0	0	0.0336573	0	0.413846	0.909449
GSM1608616	0.156427	0	0.240077	0.116805	0	0	0	0.0455533	0	0	0	0.165051	0.0379639	0	0.0881195	0	0	0	0.096586	0	0.0534173	0	0	0.590694	0.835828
GSM1608617	0.0819483	0	0.45164	0.125863	0	0	0	0.142563	0	0	0	0.109166	0.0209969	0	0.0215634	0	0	0.00400132	0.0338744	0	0	0.00838405	0	0.283381	0.963352
GSM1608618	0.0958019	0	0.220347	0.10079	0	0	0.221838	0.0671154	0	0	0	0.0848691	0.0402206	0.00269899	0.0616489	0.00862345	0	0	0.0960469	0	0	0	0	0.398952	0.916673
GSM1608619	0.0872064	0	0.0820948	0.152972	0	0	0.0410972	0.119633	0	0	0	0.197023	0	0	0.11773	0	0	0	0.122331	0	0	0.0799119	0	0.323444	0.949153
GSM1608620	0.180007	0	0.292964	0.0745462	0	0.0532282	0	0.0621173	0	0	0	0.136255	0.0805162	0.00472881	0.0104788	0	0	0.0269324	0.0782268	0	0	0	0	0.530597	0.852885
GSM1608621	0.130217	0	0.0287649	0	0	0.0471239	0	0.317327	0	0	0	0.112246	0.0976322	0.0381766	0.143324	0	0.0275257	0	0.0322772	0	0.0253864	0	0	0.342593	0.942127
GSM1608622	0.067507	0	0.128004	0.0157746	0	0.105382	0.0453112	0.10232	0	0	0.199839	0	0.0988007	0.0240685	0.162975	0	0.0154368	0	0.0145416	0	0.0200392	0	0	0.422756	0.906348
GSM1608623	0.0505218	0	0.143762	0.143034	0	0	0	0.161677	0	0	0	0.197245	0.0562808	0.000888361	0.17354	0	0.0125811	0	0.0448354	0	0.0156354	0	0	0.424587	0.904675
GSM1608624	0.0880385	0	0.304123	0.0682196	0	0	0	0.188226	0	0	0.0852322	0.0670721	0.0695179	0.0118403	0.0728879	0.0128329	0.00127103	0	0.0128151	0	0.0179235	0	0	0.465809	0.886512
GSM1608625	0.066235	0	0.198976	0.187019	0	0	0	0.0850682	0	0	0	0.151645	0.0358795	0	0.0856033	0.0169927	0	0	0.0998084	0	0.0244277	0.0483448	0	0.374709	0.927084
GSM1608626	0.0724674	0	0.394185	0.00207667	0	0	0	0.0940914	0	0	0	0.135686	0.0260285	0	0.115126	0	0.0201562	0	0.125807	0	0.0143765	0	0	0.261474	0.979073
GSM1608627	0.113124	0	0.272289	0.0110106	0	0.0788641	0	0.0938624	0	0	0	0.156471	0.0715946	0	0.1235	0	0.000707129	0	0.0696726	0	0.00611267	0.00279224	0	0.396949	0.917267
GSM1608628	0.112027	0	0.338606	0	0	0.0694007	0	0.111394	0	0	0	0.169061	0.0364325	0	0.0707078	0	0	0	0.0889688	0	0.00340314	0	0	0.399204	0.916105
GSM1608629	0.0584882	0	0.236312	0.132578	0	0.00428504	0	0.187997	0	0	0	0.12901	0.0747368	0.00744871	0.0905095	0	0.053932	0	0	0	0.0247023	0	0	0.580619	0.832616
GSM1608630	0.173607	0	0.385519	0.0193151	0	0.0283003	0	0.120587	0	0	0	0.0863291	0	0	0.0872683	0.00285953	0	0	0.0523054	0	0	0.043909	0	0.55189	0.845803
GSM1608631	0	0	0.190339	0	0	0.117554	0	0.182317	0	0	0	0.183302	0.0656712	0	0.170667	0	0.0169359	0	0.0732139	0	0	0	0	0.492105	0.873137
GSM1608632	0.0315124	0	0.278683	0.00468964	0	0.0299895	0	0.194408	0	0	0	0.150637	0.106224	0	0.132901	0	0	0	0.0676673	0	0.0032875	0	0	0.323091	0.950426
GSM1608633	0	0.0739688	0	0.0372882	0	0.0429609	0	0.176834	0	0	0	0.155938	0.119502	0.0574776	0.0977038	0	0.00415505	0	0.189972	0	0.0441984	0	0	0.275993	0.977065
GSM1608634	0.121638	0	0.152006	0.00894315	0	4.29e-05	0.0233143	0.167302	0	0	0	0.1515	0.0637911	0	0.154827	0	0.0188512	0	0.130855	0	0.00693136	0	0	0.546477	0.847169
GSM1608635	0.220231	0	0.160556	0.0509342	0	0	0	0.219176	0	0	0	0.101949	0.00756024	0	0.137464	0	0	0	0.0792047	0	0.00108741	0.0218379	0	0.279904	0.967861
GSM1608636	0.0475104	0	0.32108	0.0322	0	0.0811219	0	0.102213	0	0.0148294	0	0.0933154	0.0145054	0.0514377	0.173689	0	0.0406331	0	0.0180195	0	0.0094449	0	0	0.45593	0.88989
GSM1608637	0.0543426	0	0.306706	0.135565	0	0.0589086	0	0.0443611	0	0	0	0.115231	0.0977753	0.0436002	0.079105	0.00987972	0	0	0.0195013	0	0.0350241	0	0	0.654436	0.802492
GSM1608638	0.157537	0	0.125336	0.0650651	0	0.0885916	0	0.183807	0	0	0	0.0525026	0.0790861	0.0079912	0.0926041	0	0	0	0.147479	0	0	0	0	0.326154	0.947943
GSM1608639	0.116582	0	0.227482	0	0	0	0	0.178409	0	0.031413	0	0.164499	0	0.00602398	0.117724	0.024287	0	0	0.11247	0	0.0211085	0	0	0.417121	0.908046
GSM1608640	0.0678281	0	0.328747	0.0310979	0	0.0111701	0	0.186183	0	0	0	0.100433	0.0327409	0	0.155835	0	0	0	0.0502121	0	0.0191154	0.0166374	0	0.363993	0.930872
GSM1608641	0.0563003	0	0.129455	0.0598865	0	0.0506116	0	0.109601	0	0	0	0.170733	0.129182	0	0.140689	0	0	0	0.111333	0	0	0.0422082	0	0.417984	0.908372
GSM1608642	0	0.029973	0.34375	0.0480333	0.0389555	0	0	0.150692	0.00462737	0	0	0.0751377	0.102664	0	0.0331944	0	0.0230895	0	0	0.127763	0.0221203	0	0	0.306723	0.957805
GSM1608643	0.231361	0	0.0018065	0	0	0	0.0571094	0.0791219	0	0.0139988	0.126897	0	0.130601	0.0207849	0.104507	0	0.0703277	0	0.129128	0	0.0343558	0	0	0.376222	0.925737
GSM1608644	0.0537119	0	0.23483	0.0192525	0	0.0588232	0	0.209899	0	0	0	0.123416	0.0471997	0.0139525	0.159853	0	0.0188765	0	0	0.0328182	0.0273673	0	0	0.466907	0.886172
GSM1608645	0.185222	0	0.34179	0.0832643	0	0	0.0852584	0.0678634	0	0	0.01525	0.0666702	0	0	0.0639166	0	0	0	0.0527912	0	0.0154821	0.0224921	0	0.377015	0.925869
GSM1608646	0.154519	0	0.303536	0	0	0.0162891	0.0233267	0.192763	0	0	0	0.0773752	0.0206428	0	0.0900421	0	0	0	0.0946775	0	0.0268289	0	0	0.349002	0.941983
GSM1608647	0.202088	0	0.367051	0.0666333	0	0.0621614	0.0284801	0.0718753	0	0	0	0.0950948	0	0	0.0368944	0	0	0	0.0362442	0	0	0.0334777	0	0.428426	0.902784
GSM1608648	0.175026	0	0.289287	0.000729958	0	0.082351	0.0200367	0.0853699	0	0	0	0.128874	0.0107091	0	0.091283	0	0	0	0.0644495	0	0.00586721	0.046017	0	0.292539	0.962432
GSM1608649	0.0775316	0	0.374518	0.149596	0.00795404	0	0	0.0886518	0	0	0	0.0924243	0.0374996	0	0.0709601	0	0	0	0.0542751	0	0	0.0465894	0	0.582324	0.828052
GSM1608650	0.110758	0	0.351067	0.074093	0	0.0102071	0	0.153509	0	0	0	0.122918	0.0238135	0	0.0804456	0	0	0	0.0731901	0	0	0	0	0.521434	0.856787
GSM1608651	0.130471	0	0.209131	0.09418	0	0	0.0019536	0.167366	0	0	0	0.0910299	0.0371401	0	0.171166	0	0	0	0.0812928	0	0.00679975	0.00947063	0	0.517042	0.865417
GSM1608652	0	0	0.00270615	0.376214	0	0	0.0616543	0.06956	0	0	0	0.179884	0.0874717	0.0202665	0.0553609	0	0	0	0.0887988	0	0.0580831	0	0	0.344446	0.939232
GSM1608653	0.0299262	0	0.488838	0.0991539	0	0	0	0.0716865	0	0	0	0.117586	0.0458879	0	0.0344448	0.0043491	0	0	0.0726333	0	0.000637638	0.0348562	0	0.35763	0.935476
GSM1608654	0.179006	0	0.262519	0	0	0.0239139	0.0175003	0.136529	0	0	0	0.109193	0.0656756	0.00347931	0.11856	0	0	0	0.0803403	0	0.00328407	0	0	0.508015	0.864775
GSM1608655	0.139294	0	0.320104	0	0	0.0390416	0	0.186378	0	0	0	0.117602	0.0128181	0	0.133684	0	0	0	0.0452333	0	0.000207279	0.00563768	0	0.337589	0.94132
GSM1608656	0.102688	0	0.267909	0.0676994	0	0	0.00951015	0.157039	0	0	0.0552621	0.0326691	0.143403	0.0483949	0.0640084	0.00757363	0	0	0	0	0.0438436	0	0	0.314088	0.955976
GSM1608657	0.0543426	0	0.165576	0.16079	0.0258496	0	0	0.0927355	0	0	0	0.181462	0	0	0.111423	0.049767	0	0	0.120446	0	0	0.0376085	0	0.457517	0.891482
GSM1608658	0.137376	0	0.322635	0.0623924	0	0.0145433	0.0368805	0.0848982	0	0	0	0.115685	0	0	0.0600584	0.0137714	0	0	0.0809155	0	0.00542755	0.0654165	0	0.491438	0.87791
GSM1608659	0.0287328	0	0.466157	0.0442525	0	0	0	0.115742	0	0	0	0.123026	0.0218227	0	0.10364	0	0	0	0.0658298	0	0	0.0307971	0	0.458497	0.8896
GSM1608660	0.100813	0	0.271136	0	0	0.0334662	0	0.133165	0	0	0	0.102184	0	0	0.241014	0	0	0	0.0773782	0	0	0.0408429	0	0.437168	0.899597
GSM1608661	0.0533198	0	0.375064	0.0710036	0	0.0037835	0	0.126099	0	0	0	0.175476	0.0649444	0.000261666	0.0620716	0	0	0	0.0610126	0	0.0069641	0	0	0.4178	0.90796
GSM1608662	0.176826	0	0.275659	0.139599	0	0.019745	0.0297845	0.0426873	0	0	0	0.120041	0.0418596	0	0.0530251	0.0146832	0	0	0.0571319	0	0	0.028958	0	0.5405	0.853189
GSM1608663	0.193058	0	0.281281	0.0400264	0	0	0.0272281	0.0980405	0	0	0	0.148453	0.0404673	0.00699952	0.0606307	0	0	0	0.0769493	0	0	0.0268663	0	0.538105	0.850243
GSM1608664	0.0433425	0	0.16166	0.105969	0	0	0	0.199604	0	0	0.0708523	0.117424	0.116311	0.0259333	0.0933606	0.000574117	0	0	0.0495044	0	0.0154648	0	0	0.438501	0.899324
GSM1608665	0.152099	0	0.36229	0.0246461	0	0.0433825	0.024535	0.0805004	0	0	0	0.151231	0.033693	0	0.0442846	0.00338496	0	0	0.0594148	0	0	0.0205389	0	0.422419	0.905667
GSM1608666	0.0531638	0	0.00223842	0	0	0.0580044	0.0173077	0.184651	0	0	0.174758	0.0367697	0.126019	0.0147974	0.160199	0.0116759	0.0224671	0	0.0959601	0	0.0419887	0	0	0.527676	0.857327
GSM1608667	0.0915954	0	0.332023	0.0300608	0	0.0180904	0	0.20347	0	0	0	0.12479	0.0461257	0	0.0942067	0	0	0.00937202	0.0502659	0	0	0	0	0.496052	0.874041
GSM1608668	0.177738	0	0.294777	0	0	0.0664924	0	0.11642	0	0	0	0.105405	0.00862538	0	0.15285	0	0	0	0.0499427	0	0	0.0277494	0	0.447407	0.894511
GSM1608669	0.0312107	0	0.280807	0.0173522	0	0.0312154	0	0.155102	0	0	0.0398349	0.0932105	0.11366	0.0273067	0.137701	0	0	0	0.0399455	0	0.0326545	0	0	0.559073	0.843254
GSM1608670	0.0581347	0	0.44398	0	0	0.0332028	0.0611375	0.0958355	0	0	0	0.0767349	0.0368534	0.00601293	0.108912	0	0	0	0.0750069	0	0.00281489	0.00137367	0	0.288673	0.965347
GSM1608671	0.0565248	0	0.377443	0.0903747	0	0	0	0.132819	0	0	0	0.180366	0.0353514	0.011724	0.0577533	0	0	0	0.0502886	0	0.00735501	0	0	0.392378	0.919127
GSM1608672	0.0898051	0	0.11685	0.0285936	0	0.101728	0	0.0988245	0	0	0.117394	0.110166	0.0989266	0.0257405	0.113773	0.00165025	0.00575078	0	0.0596361	0	0.0311625	0	0	0.552978	0.841128
GSM1608673	0.0286728	0	0.356884	0.0132933	0	0	0	0.18039	0	0	0	0.122435	0	0	0.121731	0	0	0	0.0701034	0	0	0.106491	0	0.587677	0.832235
GSM1608674	0.0634448	0	0.149369	0.0397841	0	0.0765338	0.0244859	0.190038	0	0	0	0.125848	0.0602737	0	0.148783	0	0.00119091	0	0.105271	0	0	0.0149777	0	0.64882	0.798062
GSM1608675	0.0287004	0	0.229101	0.0406335	0	0.0829786	0	0.0911094	0	0	0.0142642	0.119969	0.155398	0.0404847	0.0827507	0	0.00820185	0	0.07534	0	0.0310692	0	0	0.385442	0.92203
GSM1608676	0.070019	0	0.425701	0.0828127	0.0162633	0	0	0.0702939	0	0	0	0.0916279	0.0603552	0	0.0748007	0.0153346	0	0	0.0746752	0	0.0181163	0	0	0.395534	0.917583
GSM1608677	0.0838142	0	0.450676	0.0822003	0	0	0.00126286	0.0981111	0	0	0	0.105405	0.0368148	0	0.0526042	0	0	0	0.0560692	0	0.00715348	0.0258883	0	0.392391	0.919266
GSM1608678	0.143628	0	0.383458	0	0.0531801	0	0.0720489	0.0289538	0	0	0	0.119965	0.0402039	0	0.0607982	0	0	0	0.0951762	0	0.00258742	0	0	0.268244	0.978141
GSM1608679	0.0701029	0	0.121579	0.023587	0	0.0762843	0	0.0164906	0	0	0.0955583	0.0762016	0.112178	0.04095	0.0953243	0	0.0556268	0	0.172457	0	0.0436597	0	0	0.533813	0.859177
GSM1608680	0.164448	0	0.234268	0.118472	0	0	0	0.162223	0	0	0	0.105335	0.0660993	0	0.0792248	0	0	0	0.0456902	0	0	0.0242396	0	0.5763	0.832126
GSM1608681	0.00348933	0	0.245527	0.00140615	0	0.0144471	0	0.117759	0	0	0.0375646	0.141852	0.0938225	0.0565496	0.15055	0	0.0125186	0	0.108564	0	0.015951	0	0	0.251414	0.985351
GSM1608682	0.127989	0	0.399027	0.0488208	0	0.00313251	0.0548768	0.0885765	0	0	0	0.108043	0.00466165	0	0.0344646	0	0	0	0.0575147	0	0.0279911	0.0449031	0	0.572148	0.838381
GSM1608683	0.0874473	0	0.313172	0	0	0.108711	0	0.145523	0	0	0	0.163662	0.0083615	0	0.0770602	0	0	0	0.0863264	0	0	0.0097366	0	0.381708	0.924113
GSM1608684	0.0387799	0	0.0271531	0.0426822	0	0.0017304	0.0378388	0.112264	0	0	0.0217982	0.0770139	0.104668	0.104154	0.125283	0	0.0751071	0	0.200294	0	0.0312339	0	0	0.322591	0.951889
GSM1608685	0.134916	0	0.479831	0.0751463	0	0	0	0.115003	0	0	0	0.0822361	0.0225984	0	0.0277811	0	0	0.0107469	0.051177	0	0	0.000564443	0	0.34929	0.939568
GSM1608686	0.0517499	0	0.177826	0.0145307	0	0.0959339	0	0.102445	0	0	0.0207189	0.102801	0.124915	0.0274851	0.154334	0	0.0423011	0	0.0527357	0	0.0322231	0	0	0.396	0.917513
GSM1608687	0.0763761	0	0.198438	0.0746313	0	0	0	0.138319	0	0	0	0.191729	0.0841174	0.0196637	0.0879424	0	0	0	0.128784	0	0	0	0	0.230337	0.992106
GSM1608688	0.017605	0	0.108238	0.125733	0	0	0	0.157405	0	0.00282292	0	0.180266	0	0	0.154958	0	0	0	0.115718	0	0	0.137254	0	0.525667	0.858432
GSM1608689	0.175774	0	0.338531	0.0961319	0	0	0.0161153	0.0981158	0	0	0	0.0852019	0.031004	0.00352537	0.0671469	0	0	0	0.0715995	0	0.0168546	0	0	0.485461	0.875225
GSM1608690	0.063429	0	0.334306	0.13212	0	0	0	0.116771	0	0	0	0.131747	0.0316677	0	0.117745	0	0	0	0.0722149	0	0	0	0	0.437338	0.898582
GSM1608691	0.0753703	0	0.348117	0.0619156	0	0.0144379	0	0.18844	0	0	0	0.126536	0.0331867	0	0.0916183	0	0	0	0.0603779	0	0	0	0	0.481366	0.878872
GSM1608692	0.0971322	0	0.380078	0.0487445	0	0.0292371	0	0.0788978	0	0	0	0.12325	0.049374	0	0.109767	0	0	0	0.0743141	0	0.00448121	0.00472348	0	0.572919	0.834376
GSM1608693	0.0619764	0	0.260147	0.0606574	0	0	0.0174462	0.141891	0	0	0	0.209104	0.094711	0	0.0683279	0	0	0	0.0779666	0	0	0.00777208	0	0.535779	0.850894
GSM1608694	0.196348	0	0.369584	0.0097235	0	0.0245474	0	0.123613	0	0	0	0.112148	0	0	0.0634086	0	0	0	0.0530768	0	0	0.0475509	0	0.575665	0.830653
GSM1608695	0.0968434	0	0.310277	0.0416947	0	0	0	0.152029	0	0	0	0.178744	0.0143345	0.0112994	0.0783874	0	0	0	0.116391	0	0	0	0	0.53937	0.849259
GSM1608696	0.0811255	0	0.53461	0.0436443	0	0	0.0251	0.0416146	0	0.00271721	0	0.107038	0.0488008	0	0.0473961	0	0	0	0.0679534	0	0	0	0	0.427286	0.903391
GSM1608697	0.0548111	0	0.00863991	0.0331776	0.06775	0	0.128649	0.0905239	0	0	0.207318	0.0420682	0	0.0481638	0.0846742	0	0.00730827	0	0.17538	0	0.0463313	0.0052058	0	0.429184	0.902355
GSM1608698	0.0307351	0	0.207118	0.188403	0	0	0	0.16095	0	0	0	0.172215	0.0588737	0	0.0846522	0	0	0	0.0802235	0	0	0.016829	0	0.570846	0.842193
GSM1608699	0.053166	0	0.336853	0.01167	0	0.0733369	0	0.153764	0	0	0	0.135116	0.0274653	0	0.139909	0	0	0	0.0687192	0	0	0	0	0.296839	0.963342
GSM1608700	0.151381	0	0.382678	0.0660179	0	0	0	0.0741704	0	0	0	0.0893907	0	0	0.141661	0	0	0	0.0627493	0	0	0.0319518	0	0.314691	0.958534
GSM1608701	0.0377019	0	0.151407	0.115563	0	0	0.0182814	0.223653	0	0	0	0.145159	0.059976	0	0.0939471	0	0	0	0.118559	0	0.0142526	0.0215007	0	0.489549	0.877311
GSM1608702	0.125301	0	0.115595	0.0429443	0	0.01926	0	0.166289	0	0	0	0.115826	0.0263399	0.00414294	0.212743	0	0.00035459	0	0.0690125	0	0.102192	0	0	0.498193	0.869647
GSM1608703	0.0703753	0	0.155715	0.0873097	0	0	0.054091	0.124773	0	0	0	0.172054	0.0424612	0	0.11709	0	0	0	0.107656	0	0	0.0684752	0	0.423898	0.904835
GSM1608704	0.229286	0	0.24772	0	0	0	0	0.145536	0	0	0	0.0683721	0.0194442	0	0.157093	0	0	0.00808243	0.0756176	0	0.0100074	0.0388398	0	0.505525	0.866704
GSM1608705	0.0740059	0	0.312289	0.0922004	0	0	0	0.121822	0	0	0	0.120937	0.0523924	0.0111405	0.157653	0	0	0	0.0483444	0	0.00921522	0	0	0.319173	0.951526
GSM1608706	0.152466	0	0.386743	0	0	0.0005424	0.0687088	0.0851829	0	0	0	0.110914	0.0291751	0	0.0723449	0	0	0	0.0939224	0	0	0	0	0.464718	0.888164
GSM1608707	0.0620453	0	0.241662	0.0375354	0	0.114404	0	0.060354	0	0	0.0283942	0.102709	0.0604872	0.0111213	0.183511	0.00644662	0.0220247	0	0.0537603	0	0.015545	0	0	0.654782	0.799436
GSM1608708	0.113594	0	0.237609	0	0.0997308	0	0	0.0281292	0	0.101411	0	0.213708	0	0.0100203	0.071877	0	0	0	0.123919	0	0	0	0	0.691715	0.77191
GSM1608709	0.127352	0	0.378314	0.0366151	0	0	0	0.134326	0	0	0	0.0722482	0.0392792	0.0134477	0.0956482	0	0	0.00965634	0.0655287	0	0.0275836	0	0	0.44694	0.896737
GSM1608710	0.0594805	0	0.42332	0	0	0.0569386	0	0.108473	0	0	0	0.134042	0.0313657	0	0.108003	0	0	0	0.0740175	0	0.00337886	0.000980964	0	0.527578	0.859087
GSM1608711	0.0730928	0	0.0986956	0	0	0	0	0.368164	0	0	0.010566	0.14107	0.0112103	0	0.162389	0	0.00898611	0	0.09519	0	0	0.0306361	0	0.404252	0.913799
GSM1608712	0.15227	0	0.324552	0.151412	0	0.00399964	0.00916643	0.0524668	0	0	0	0.117701	0.00263738	0	0.0521376	0.0104333	0	0	0.0609611	0	0.0111546	0.0511078	0	0.486556	0.876274
GSM1608713	0.0348856	0	0.186505	0.126908	0	0	0	0.10311	0	0	0	0.213734	0.0739448	0.00599768	0.0995775	0	0	0	0.106911	0	0.0484267	0	0	0.34323	0.941019
GSM1608714	0.129109	0	0.282964	0.141415	0	0.00329551	0	0.108088	0	0	0.0824453	0.0744712	0.0683513	0.00845935	0.0607891	0	0.00400443	0	0	0.0256304	0.0109769	0	0	0.320969	0.954741
GSM1608715	0.0710992	0	0.0344111	0.0434389	0.0466001	0	0.155255	0.0505027	0	0	0	0.172563	0.0877722	0.0338812	0.181443	0	0.0160006	0	0.0986209	0	0.00841112	0	0	0.439981	0.898022
GSM1608716	0.152059	0	0.120074	0	0	0.131665	0.0569358	0.107458	0	0	0.0084074	0	0.0287347	0.0274449	0.116972	0	0.004913	0	0.227006	0	0.0183289	0	0.245	0.0901185	1.06904
GSM1608717	0.108136	0	0.323215	0.0555963	0	0	0	0.167241	0	0	0	0.122022	0.0211265	0	0.114386	0	0	0	0.0768096	0	0	0.011467	0	0.497823	0.873712
GSM1608718	0.11329	0	0.145027	0.150821	0	0	0.0263439	0.132928	0	0	0	0.160008	0.00822727	0	0.0914184	0.00743182	0	0	0.101383	0	0	0.0631218	0	0.518122	0.864904
GSM1608719	0	0	0.5157	0.0583824	0	0	0.00737791	0.0879288	0	0	0	0.0992708	0	0	0.0744273	0.0125029	0	0	0.0629134	0	0	0.0814971	0	0.456422	0.89057
GSM1608720	0.0295511	0	0.274993	0.144474	0	0	0.0248164	0.0951281	0	0	0	0.142195	0.0516429	0	0.0869118	0.00371763	0	0	0.0993296	0	0.0472405	0	0	0.402009	0.914978
GSM1608721	0.0603637	0	0.298089	0.0147272	0	0.0418698	0	0.149099	0	0	0	0.142828	0.0389263	0	0.157289	0	0.00714584	0	0.0885196	0	0	0.00114199	0	0.487014	0.875732
GSM1608722	0.0692772	0	0.350056	0	0	0.0240097	0	0.0877446	0	0	0	0.17169	0.0823319	0	0.0987598	0	0	0	0.101138	0	0.0149926	0	0	0.536457	0.853469
GSM1608723	0.0536363	0	0.428827	0.00230696	0	0.0184095	0	0.163506	0	0	0	0.134259	0.0105913	0	0.107605	0	0.00083904	0	0.0785904	0	0	0.00142886	0	0.368726	0.930423
GSM1608724	0.0821431	0	0.257825	0.226545	0	0	0	0.101973	0	0	0	0.134268	0.0369312	0	0.0692935	0.00183114	0	0	0.0880054	0	0.00118398	0	0	0.280932	0.969893
GSM1608725	0.0581617	0	0.451599	0.0171978	0	0	0	0.0827386	0	0	0	0.176909	0.0298921	0.0109695	0.0688878	0	0	0	0.0864622	0	0.0171832	0	0	0.351908	0.936586
GSM1608726	0.0657197	0	0.222756	0	0.00232678	0.0530074	0	0.162582	0	0	0	0.232524	0.0739568	0	0.0956279	0	0	0	0.0847464	0	0	0.00675271	0	0.293732	0.971015
GSM1608727	0	0.0309292	0.381568	0.117414	0.0207358	0	0	0.0773187	0	0	0.0272683	0.0710282	0.153874	0	0.0565669	0.0201711	0.0107379	0	0	0.0056393	0.0267487	0	0	0.427941	0.902922
GSM1608728	0.162831	0	0.212271	0.00927767	0	0	0.140297	0.107472	0	0	0	0.150821	0.0147699	0	0.0789563	0	0	0.000769728	0.0969548	0	0	0.0255793	0	0.465711	0.886161
GSM1608729	0.133668	0	0.461209	0.029404	0	0	0.0145826	0.115624	0	0	0	0.0926202	0.0404505	0	0.0467329	0	0	0	0.0586688	0	0.00704055	0	0	0.537976	0.854587
GSM1608730	0.0619638	0	0.206654	0.109141	0	0	0.193055	0.0787947	0	0	0	0.111811	0.0587575	0.00597938	0.030078	0.000226336	0	0	0.128145	0	0	0.0153941	0	0.584837	0.831459
GSM1608731	0.0430103	0	0.399748	0.0128716	0	0.0440241	0	0.161416	0	0	0	0.141065	0.0345995	0	0.105573	0	0	0	0.0576914	0	0	0	0	0.439222	0.897979
GSM1608732	0	0	0.500724	0.0546063	0.0512628	0	0.0517176	0.0236068	0	0	0	0.117685	0.030078	0	0.0653918	0	0	0	0.0806766	0	0	0.024251	0	0.295706	0.962814
GSM1608733	0.204665	0	0.183045	0.171308	0	0.0293968	0	0.0472135	0	0	0.028442	0.0908239	0.0697275	0.0203969	0.111225	0	0	0	0	0	0.0437568	0	0	0.493627	0.872276
GSM1608734	0.172407	0	0.343102	0	0	0.0105481	0	0.133668	0	0	0	0.0873394	0	0	0.119881	0	0	0	0.0581165	0	0	0.0749376	0	0.387748	0.921797
GSM1608735	0.124309	0	0.253091	0.0134305	0	0.0135035	0.0054038	0.130051	0	0	0	0.117226	0.0419499	0	0.159237	0	0	0	0.0847592	0	0.0194867	0.0375531	0	0.25198	0.979535
GSM1608736	0.0151728	0	0.364684	0.0944173	0	0	0	0.130534	0	0	0	0.146123	0.133324	0.0241638	0.0667628	0	0.013269	0	0	0	0.01155	0	0	0.404687	0.91381
GSM1608737	0.112348	0	0.250443	0.113999	0	0	0	0.132765	0	0	0	0.141947	0.00875568	0	0.0643778	0	0	0	0.0869571	0	0.0557723	0.0326354	0	0.525989	0.864487
GSM1608738	0.129084	0	0.120172	0	0	0	0	0.251601	0	0	0	0.204027	0.0361285	0	0.135177	0.00505698	0	0	0.108711	0	0.0100432	0	0.005	0.182714	1.00492
GSM1608739	0	0.27883	0.0165151	0.0169705	0.0114197	0.169318	0	0.0318633	0.0390901	0	0	0.0894133	0	0	0.12635	0	0.12139	0	0	0.0491184	0.0343135	0.0154088	0	0.481853	0.878275
GSM1608740	0.0612964	0	0	0.0769977	0	0.142674	0	0.101676	0	0	0	0.0510503	0.101586	0	0.153373	0	0.246738	0	0.0397302	0	0.0248781	0	0	0.424148	0.905012
GSM1608741	0.0843511	0	0.160428	0.0322146	0	0.0792851	0.0199628	0.16688	0	0	0	0.147374	0.0598175	0	0.123239	0	0.0169238	0	0.0993652	0	0.0101581	0	0	0.42416	0.904696
GSM1608742	0.236371	0	0.201704	0	0	0.0425456	0	0.144497	0	0	0	0.0879343	0	0	0.157306	0	0	0	0.0734396	0	0	0.0562025	0	0.378808	0.925272
GSM1608743	0.0763234	0	0.107703	0.0449846	0	0.0485477	0	0.0962981	0	0	0.116853	0.0178777	0.153264	0.0174988	0.204339	0	0.0470759	0	0.0309863	0	0.0382485	0	0	0.357123	0.934743
GSM1608744	0.0782119	0	0.13261	0.0878351	0	0.0073487	0	0.183516	0	0	0	0.179437	0.00560579	0	0.14735	0	0.00722346	0	0.130772	0	0.0278064	0.0122842	0.017	0.159176	1.02248
GSM1608745	0.112417	0	0.224494	0.0330946	0	0	0	0.217974	0	0	0	0.131315	0.0277587	0	0.132496	0.00194532	0.0250707	0	0.0846273	0	0.00880717	0	0	0.277012	0.970691
GSM1608746	0.0314014	0	0.221579	0	0	0.0831894	0	0.108612	0	0	0	0.160749	0.0808118	0.0352192	0.141146	0	0	0	0.098058	0	0.0392346	0	0.002	0.197791	1.00103
GSM1608747	0.0456419	0	0.329682	0.0925346	0	0	0	0.139728	0	0	0	0.138307	0.011371	0	0.075291	0	0	0	0.0898243	0	0	0.07762	0	0.325668	0.949965
GSM1608748	0	0.0697308	0.15862	0.0530936	0	0.0637534	0	0.205752	0	0	0	0.220466	0.0450361	0.0289987	0.0651543	0	0.0171143	0	0.0439414	0	0.0283393	0	0	0.308384	0.95678
GSM1608749	0.104491	0	0.387692	0.14022	0	0	0	0.150703	0	0	0	0.112479	0	0	0.0751905	0	0.00304213	0	0.0172897	0	0	0.00889327	0	0.316151	0.95531
GSM1608750	0.123653	0	0.114486	0.0517599	0.0084753	0	0.0482201	0.0614513	0	0	0	0.211119	0.0718836	0.0083317	0.108602	0	0	0	0.142386	0	0.0221752	0.0274571	0	0.50702	0.867721
GSM1608751	0.073479	0	0.293956	0.00452767	0	0	0	0.124597	0	0	0	0.168045	0.096239	0.0340354	0.104255	0	0.00672137	0	0.0728389	0	0.0213058	0	0	0.345261	0.938337
GSM1608752	0.0742992	0	0.38543	0.1302	0	0	0	0.0681878	0	0	0	0.068683	0.023143	0	0.150965	0	0	0	0.0466576	0	0	0.0524348	0	0.314819	0.95218
GSM1608753	0.0106212	0	0.440119	0.0240529	0.0816193	0	0.00229048	0.0834315	0	0	0	0.136032	0.0493454	0	0.0500015	0	0	0	0.0870395	0	0.00832109	0.0271266	0	0.395145	0.918463
GSM1608754	0.102503	0	0.243907	0.00146356	0	0.0638497	0	0.173347	0	0	0	0.151765	0.054008	0	0.153955	0	0	0	0.0536907	0	0	0.00151053	0	0.268184	0.973801
GSM1608755	0.0756963	0	0.298861	0.183714	0	0	0	0.137615	0	0	0	0.102299	0.0317929	0	0.0515107	0	0	0	0.0636655	0	0.0548442	0	0.003	0.18866	1.0118
GSM1608756	0.0988674	0	0.345538	0.0800189	0	0.0086571	0	0.140795	0	0	0	0.0990071	0.0140732	0	0.102429	0	0	0	0.0510351	0	0	0.0595796	0	0.245823	0.98891
GSM1608757	0.137019	0	0.326293	0.107994	0	0	0.0303884	0.101287	0	0	0	0.0843416	0.0208652	0.00519381	0.0464509	0	0	0	0.062677	0	0.0615177	0.0159726	0	0.503631	0.869349
GSM1608758	0.144354	0	0.241305	0.0737919	0	0.0214027	0	0.120363	0	0	0	0.103131	0	0	0.164621	0	0	0	0.0722194	0	0	0.0588113	0	0.342928	0.940156
GSM1608759	0.14336	0	0.215134	0.0886275	0	0	0	0.136385	0	0	0	0.155101	0	0	0.0923608	0	0	0	0.118548	0	0	0.0504838	0	0.279859	0.968296
GSM1608760	0.085489	0	0.284954	0.0318999	0	0	0	0.193034	0	0	0	0.155907	0	0	0.0838094	0	0	0	0.074475	0	0	0.0904319	0	0.214402	0.998755
GSM1608761	0.097679	0	0.334411	0.0541388	0	0.0337198	0	0.13431	0	0	0	0.142926	0.0335396	0	0.0797338	0.00142928	0	0	0.0734423	0	0.000707313	0.0139637	0	0.375688	0.929219
GSM1608762	0.153202	0	0.332155	0.00352935	0	0.0570913	0	0.104371	0	0	0	0.104584	0.0179508	0	0.108901	0	0	0	0.0741334	0	0	0.044083	0	0.403816	0.913974
GSM1608763	0.106244	0	0.357521	0.0530945	0	0	0.0102979	0.0967984	0	0	0	0.14455	0.0398516	0.00321255	0.05893	0	0	0	0.0955488	0	0	0.0339508	0	0.386435	0.922169
GSM1608764	0.0834348	0	0.187414	0.168054	0	0	0.0157371	0.102768	0	0	0	0.165968	0.0695306	0	0.0516432	0	0	0	0.0679439	0	0.0405699	0.0469355	0	0.29456	0.963398
GSM1608765	0.0716655	0	0.239484	0.0171381	0	0.0424869	0	0.229542	0	0	0	0.17955	0.0537551	0	0.116047	0	0	0	0.0397818	0	0.0105505	0	0	0.530312	0.858761
GSM1608766	0.183207	0	0.0564063	0.00793642	0	0.0328663	0	0.196272	0	0	0	0.156315	0.0248943	0.0472367	0.0833363	0.0200958	0	0	0.147094	0	0.0443392	0	0	0.437163	0.898676
GSM1608767	0	0.0311151	0.303684	0.0527951	0	0.0340595	0	0.0870214	0	0	0.020499	0.0847822	0.0233177	0.0224827	0.10473	0.0220032	0.0345209	0	0.168492	0	0.0104976	0	0	0.318263	0.95347
GSM1608768	0.106638	0	0.270138	0	0	0.0829849	0.0245737	0.140488	0	0	0	0.141142	0.0326727	0	0.12449	0	0.00077967	0	0.0726034	0	0.00348954	0	0	0.313916	0.955007
GSM1608769	0.0606654	0	0.25152	0.193427	0	0	0.0143698	0.059667	0	0	0	0.156272	0.054763	0	0.0685844	0.00107916	0	0	0.0783472	0	0.00391868	0.0573857	0	0.564593	0.838942
GSM1608770	0.0538238	0	0.420591	0.146045	0	0	0.0214746	0.0757843	0	0	0	0.113426	0.0365453	0	0.0351965	0	0	0	0.0721439	0	0	0.0249704	0	0.568834	0.833273
GSM1608771	0.0757982	0	0.385368	0.0952428	0	0.00159634	0.0323317	0.0784243	0	0	0	0.111242	0.0556392	0	0.0568828	0	0	0	0.064351	0	0	0.0431233	0	0.554332	0.84665
GSM1608772	0.183974	0	0.420055	0.0100343	0	0.00679145	0	0.138364	0	0	0	0.0763039	0	0	0.0597197	0	0	0	0.0506144	0	0	0.0541434	0	0.410743	0.910941
GSM1608773	0.107546	0	0.317997	0.0590454	0	0	0.134295	0.144174	0	0	0.011271	0.0552061	0.0428105	0.00112101	0.0514379	0	0	0	0.0709889	0	0	0.004107	0	0.459036	0.892231
GSM1608774	0.0189642	0	0.125458	0.0684945	0	0.0398654	0	0.201289	0	0	0	0.12919	0.0840286	0.0320989	0.142046	0	0.00917995	0	0.118868	0	0.0305182	0	0	0.546361	0.852924
GSM1608775	0.149167	0	0.223562	0.00834798	0	0.0262598	0	0.115301	0	0	0	0.148427	0.0598956	0	0.156558	0	0	0	0.0649624	0	0	0.0475195	0	0.5766	0.834503
GSM1608776	0.144158	0	0.302032	0.066664	0	0.0112081	0	0.129401	0	0	0.0131019	0.0626994	0.0511129	0	0.119321	0	0	0	0.0621144	0	0.00713266	0.031054	0	0.477483	0.883127
GSM1608777	0.206383	0	0.337626	0.0296863	0	0	0.0341735	0.0996364	0	0	0	0.0733525	0.0459222	0	0.0720888	0.0164282	0	0	0.0564427	0	0.0218873	0.00637339	0	0.516622	0.862894
GSM1608778	0.178082	0	0.188017	0	0	0.0345007	0	0.135831	0	0	0	0.107289	0	0	0.211861	0	0	0	0.0713903	0	0	0.073029	0	0.534162	0.853789
GSM1608779	0	0.0262454	0.269428	0.0134231	0.0740501	0	0	0.201612	0	0	0	0.127019	0	0.0412674	0.051617	0	0.0258972	0	0.145617	0	0.0111943	0.0126289	0	0.586032	0.832413
GSM1608780	0.168629	0	0.29488	0.125681	0	0	0.103256	0.0531735	0	0	0.0409481	0.0673527	0.00435645	0	0.0549823	0	0	0	0.0525017	0	0	0.0342396	0	0.415119	0.908912
GSM1608781	0	0	0.365976	0.0796681	0	0	0	0.113571	0	0.00481987	0	0.212715	0.105052	0	0.0368054	0	0	0.0204067	0.0517759	0	0.00921066	0	0	0.468855	0.886943
GSM1608782	0.0743581	0	0.318741	0.00387455	0	0.0323453	0.0727371	0.0286386	0	0.0353122	0	0.160149	0.054418	0.0216024	0.0801245	0	0.00641142	0	0.0980938	0	0.0131941	0	0	0.436024	0.899856
GSM1608783	0.0239491	0	0.351812	0.0645854	0	0.00613085	0	0.160702	0	0	0	0.12757	0.0799611	0.0197972	0.122086	0	0.0164209	0	0	0	0.0269862	0	0	0.590083	0.824431
GSM1608784	0.197668	0	0.145034	0.0176721	0	0.0689202	0	0.126913	0	0	0	0.0713981	0.0236554	0.0310187	0.117283	0.0167483	0.0122139	0	0.159582	0	0.011893	0	0	0.580895	0.838585
GSM1608785	0.152034	0	0.184038	0.117011	0	0	0	0.149546	0	0	0	0.165748	0.0393156	0	0.0799618	0	0	0	0.0486828	0	0.00292524	0.0607378	0	0.48842	0.876927
GSM1608786	0.0628145	0	0.242945	0.0321406	0.0292634	0	0	0.142977	0	0.0190886	0	0.190049	0.0943465	0.0224825	0.132822	0	0.00407686	0	0.00348449	0	0.0235086	0	0	0.485009	0.875987
GSM1608787	0.108158	0	0.238728	0.0250458	0	0.0304803	0.0307531	0.172429	0	0	0	0.119694	0	0	0.126789	0.00082264	0.0035029	0	0.0978082	0	0	0.0457891	0	0.545701	0.848384
GSM1608788	0.0994555	0	0.20942	0.0723278	0	0	0	0.095325	0	0	0.0561778	0.156403	0.136555	0.00507886	0.0808198	0	0.0186044	0	0.0474338	0	0.022398	0	0	0.4696	0.88365
GSM1608789	0.153357	0	0.362762	0.111297	0	0	0	0.111954	0	0	0	0.0827682	0.0360439	0	0.0373529	0.0142675	0	0	0.0563619	0	0.0240624	0.00977291	0	0.431877	0.901095
GSM1608790	0.163335	0	0.0495007	0	0	0.183507	0	0.155902	0	0	0	0.0578115	0.0819675	0.0482079	0.166589	0	0.0357915	0	0	0	0.057388	0	0	0.531297	0.858069
GSM1608791	0.037546	0	0.240093	0.0325875	0	0.0524828	0	0.109151	0	0	0	0.143927	0.139742	0.0537588	0.11908	0	0.0182551	0	0.0242789	0	0.029098	0	0	0.456971	0.889724
GSM1608792	0	0.114551	0.0502635	0.0564678	0	0.0287253	0	0.207922	0.0409138	0	0	0.112707	0.128676	0.082267	0.113273	0	0	0	0	0	0.0642339	0	0	0.392617	0.91903
GSM1608793	0.120327	0	0.112542	0.124605	0	0	0.0637956	0.141041	0	0	0	0.100835	0.0634459	0.00839888	0.0874901	0	0.00168918	0	0.158125	0	0.0126369	0.00506802	0	0.547806	0.850233
GSM1608794	0.16489	0	0.0911465	0.040669	0	0.112535	0	0.12335	0	0	0	0.13823	0.0781041	0.0285785	0.0883565	0.00435844	0	0	0.105991	0	0.0237905	0	0	0.553643	0.845888
GSM1608795	0.0552237	0	0.250286	0	0.0217354	0.0621796	0	0.20432	0	0	0.0703654	0.0832987	0.019417	0.0376849	0.0839469	0	0.0411525	0	0	0.0306663	0.039723	0	0	0.554049	0.848922
GSM1608796	0.095981	0	0.275462	0.126696	0	0	0	0.125101	0	0	0	0.141795	0.0464994	0	0.109832	0.00485028	0	0	0.0706747	0	0.00310857	0	0	0.487909	0.874431
GSM1608797	0.149557	0	0.282289	0.11439	0	0	0	0.111511	0	0	0	0.0755085	0	0	0.159436	0	0	0	0.0768122	0	0	0.0304967	0	0.395232	0.918947
GSM1608798	0.104425	0	0.195649	0.0789905	0	0	0	0.354954	0	0	0.00930781	0.0816863	0.0668258	0.031267	0.0591626	0	0	0	0	0	0.0177316	0	0	0.468319	0.88313
GSM1608799	0.0362015	0	0.436772	0.0894991	0	0	0.0336054	0.125528	0	0.0461262	0	0.0896222	0	0	0.0786895	0	0	0	0.0142178	0	0	0.0497383	0	0.500908	0.865879
GSM1608800	0.122978	0	0.259872	0.0223964	0	0	0	0.173757	0	0	0	0.142956	0	0	0.159258	0	0	0	0.0980377	0	0	0.020745	0	0.494655	0.874168
GSM1608801	0.0784713	0	0.281825	0.0574044	0	0.00620473	0	0.172453	0	0	0	0.0595851	0.106057	0.0147125	0.159277	0.00157478	0	0	0.0293681	0	0.0330664	0	0.004	0.184839	1.00851
GSM1608802	0.104853	0	0.417537	0.00132544	0	0.0257874	0.0198261	0.0948571	0	0	0	0.110456	0.0647289	0.00868732	0.0454335	0	0	7.91e-05	0.0673855	0	0.0369275	0.00211653	0	0.291252	0.964777
GSM1608803	0.203135	0	0.29776	0	0	0.0456956	0.00596869	0.0987582	0	0	0	0.118028	0.0280191	0	0.0863664	0	0	0	0.078003	0	0	0.0382662	0	0.50183	0.868557
GSM1608804	0.0481123	0	0.391068	0.138982	0	0	0.0355582	0.117494	0	0	0	0.0818567	0.0324644	0	0.06151	0	0	0	0.0534884	0	0.00183268	0.0376332	0	0.407061	0.912562
GSM1608805	0.138837	0	0.374327	0.0558487	0	0	0	0.10783	0	0	0	0.102353	0.00532826	0	0.0786529	0	0	0	0.0677965	0	0.0421946	0.0268313	0	0.544233	0.846082
GSM1608806	0	0	0.343839	0.0161198	0	0	0	0.139271	0	0.00155638	0	0.0965266	0.111453	0.0304123	0.171094	0	0	0	0.069238	0	0.0204895	0	0	0.47472	0.881384
GSM476606	0.0240201	0.0828572	0.0139077	0	0.0366064	0	0.183589	0.128761	0	0	0.131268	0	0.357916	0	0.0322019	0	0	0	0.00887281	0	0	0	0.067	0.12597	1.04914
GSM476607	0.156542	0	0.04521	0	0	0	0.0257216	0.300105	0	0	0.116216	0	0.270587	0	0.0856188	0	0	0	0	0	0	0	0	0.380396	0.924203
GSM476608	0.0406498	0.0808763	0.00567337	0	0.100336	0.0158851	0.0627417	0.0437333	0	0	0.203321	0	0.176897	0	0.0428138	0	0.154979	0	0.0557448	0	0.0163485	0	0	0.247453	0.993529
GSM476609	0	0.269498	0	0	0.130934	0	0.100586	0.0744975	0	0.0130211	0.152514	0	0.132606	0	0.0292592	0.0225782	0.0745058	0	0	0	0	0	0	0.256905	0.97694
GSM476610	0.0515295	0.0565173	0.209478	0	0.0320326	0	0.15884	0.118719	0	0	0.103031	0	0.15114	0	0.104612	0.0141002	0	0	0	0	0	0	0	0.286424	0.965676
GSM476611	0	0.163875	0.0832058	0	0.0815314	0	0.119568	0.14054	0	0.0253819	0.120777	0	0.243289	0	0.0218326	0	0	0	0	0	0	0	0	0.407716	0.912233
GSM476612	0.101076	0	0.0785282	0	0	0.0492123	0	0.189833	0	0	0.164539	0	0.290897	0	0.0924527	0	0	0	0	0.0329471	0.000514571	0	0	0.563675	0.840353
GSM476613	0.0535475	0	0.233617	0	0.019655	0.00845265	0.182837	0.063652	0	0	0.160004	0	0.147963	0	0.0816075	0.0486653	0	0	0	0	0	0	0	0.539629	0.849543
GSM476614	0.1436	0	0.228419	0	0.027718	0.0337607	0.155252	0.0356116	0	0	0.153928	0	0.135256	0	0.0577904	0	0	0	0	0.0250739	0.00359186	0	0	0.557465	0.846167
GSM476615	0.0210099	0.104166	0.28787	0	0.0276262	0	0.115336	0.11092	0	0	0.124806	0	0.152503	0	0.0557619	0	0	0	0	0	0	0	0	0.290825	0.96361
GSM476616	0	0.237171	0.0490514	0	0.0700765	0	0.133651	0.111308	0	0	0.158804	0	0.135867	0	0.0361901	0	0.0554057	0	0	0.0124749	0	0	0	0.273122	0.98019
GSM476617	0.0844401	0	0.333879	0	0.0486366	0	0.0782509	0.157364	0	0	0.147292	0	0.029423	0	0.0489226	0.00791474	0	0	0	0.0395172	0	0.0243599	0	0.492589	0.872451
GSM476618	0.245621	0	0.0867199	0	0	0	0	0.189609	0	0	0.0866365	0	0.261709	0	0.0642736	0	0	0	0	0.0654306	0	0	0	0.405132	0.913605
GSM476619	0.121869	0	0.160899	0	0.041586	0	0.166842	0.155206	0	0	0.104351	0	0.156002	0	0.0932444	0	0	0	0	0	0	0	0	0.36122	0.934095
GSM476620	0.140517	0	0.217193	0	0.0911582	0	0.0828252	0.112377	0	0	0.130114	0	0.103601	0	0.0356871	0.0523553	0	0	0	0.0341738	0	0	0	0.448038	0.893402
GSM476621	0	0.184253	0	0	0.0918728	0	0.236931	0	0	0	0.189303	0	0.2067	0.0176543	0.0541847	0	0.0104626	0	0	0.00863851	0	0	0	0.457465	0.888424
GSM476622	0.0778684	0.0417381	0.0123801	0	0	0.141298	0.170396	0.000145997	0	0	0.164764	0	0.13281	0	0.0477173	0	0.188946	0	0	0.00566685	0.0162692	0	0	0.568846	0.836442
GSM476623	0.118328	0	0.297097	0	0.0255299	0.00512443	0	0.147989	0	0	0.156901	0	0.104942	0	0.0178599	0.0513757	0	0.000654078	0	0.0741985	0	0	0	0.526926	0.85831
GSM476624	0.0560479	0.0521899	0.162329	0	0.0387458	0.0225624	0.170378	0.116578	0	0	0.161794	0	0.098148	0	0.0877191	0.0257977	0	0	0.00770913	0	0	0	0	0.363762	0.932685
GSM476625	0	0.193342	0.1644	0	0.0730541	0	0.0473683	0.161822	0	0	0.103054	0	0.121532	0	0.0855105	0.0252778	0.0141519	0	0.010488	0	0	0	0	0.291081	0.966097
GSM476626	0.167135	0	0.165902	0	0	0.13838	0	0.174661	0	0.0305871	0	0	0	0.016548	0.0977596	0.0479643	0	0	0.0853446	0	0	0.075718	0	0.355924	0.934911
GSM476627	0.201326	0	0.164941	0	0	0.112619	0.00595972	0.219596	0	0	0.00634113	0	0	0.0126212	0.092394	0.04457	0.00591	0	0.0816076	0	0	0.0521143	0	0.61473	0.817359
GSM476628	0.139182	0	0.173102	0	0.0651244	0	0.1156	0.0439916	0	0	0.183494	0	0.188685	0	0.0373738	0	0	0	0	0.0534469	0	0	0	0.248728	0.98119
GSM476629	0.0843484	0	0.180618	0	0.00015416	0	0.222694	0.132584	0	0	0.114523	0	0.20731	0	0.0577681	0	0	0	0	0	0	0	0	0.248148	0.98304
GSM476630	0.0503503	0	0.195405	0	0.0519795	0.0679664	0.0429435	0.0413894	0	0.00412739	0.110184	0	0.0738661	0.0621808	0.153053	0	0	0	0.134153	0	0	0.0124016	0	0.530646	0.856486
GSM476631	0.047264	0.0828759	0.0716503	0	0	0	0.234142	0.0992141	0	0	0.13554	0	0.245458	0	0.0547919	0.015993	0	0	0.0130704	0	0	0	0	0.436097	0.89907
GSM476632	0.0137936	0.0456117	0.140565	0	0.0588513	0.0354672	0.180716	0.0943035	0	0	0.153013	0	0.205517	0	0.0721631	0	0	0	0	0	0	0	0	0.218922	0.99413
GSM476633	0	0.0918916	0.194843	0	0.0155449	0.0128055	0.164742	0.0720135	0	0	0.131051	0	0.224243	0	0.083729	0.00913581	0	0	0	0	0	0	0	0.3455	0.942156
GSM476634	0.0732418	0.101717	0.0956636	0	0.0258768	0	0.129435	0.231742	0	0	0.0767238	0.00258527	0.130378	0	0.0957153	0	0.013449	0	0.0102913	0	0	0.013182	0	0.489682	0.877721
GSM476635	0	0.0582707	0.227424	0	0.0442006	0	0.181735	0.101595	0	0	0.122509	0	0.191158	0	0.0731084	0	0	0	0	0	0	0	0	0.45204	0.893014
GSM476636	0.157376	0	0.165969	0	0.00157464	0	0.140398	0.0920772	0	0	0.138295	0	0.219421	0	0.0350536	0	0	0	0	0.0471591	0.00267676	0	0	0.222728	0.995359
GSM476637	0.159023	0	0.233178	0	0.0276516	0	0.134248	0.17632	0	0	0.0679062	0	0.0827995	0	0.0987426	0.010707	0	0	0	0.00942493	0	0	0	0.43196	0.901721
GSM476638	0.2391	0	0.223256	0	0.00957556	0	0.0641616	0.106285	0	0	0.0629664	0	0.123175	0	0.111516	0	0.0502863	0	0	0.00967822	0	0	0	0.49043	0.875559
GSM476639	0.0674833	0.0116859	0.24983	0	0.081686	0	0.112012	0.132267	0	0	0.0662749	0	0.182572	0	0.0653745	0	0	0	0.0308143	0	0	0	0	0.458245	0.888873
GSM476640	0	0.159306	0	0	0	0.0473924	0.153866	0.235934	0	0	0.147578	0	0.125721	0	0.109171	0	0.0210313	0	0	0	0	0	0	0.254819	0.982249
GSM476641	0.173614	0	0.185141	0	0.081602	0.0089735	0.067438	0.143014	0	0.00978961	0.0936853	0	0.158101	0	0.0786426	0	0	0	0	0	0	0	0	0.548701	0.846214
GSM476642	0.0729396	0	0.123037	0	0.0684133	0	0.141964	0.102487	0	0	0.117678	0	0.213023	0	0.113739	0	0.0467191	0	0	0	0	0	0	0.388775	0.920741
GSM476643	0.00682932	0.127119	0.115854	0	0.0712867	0.0120718	0.227623	0.0658887	0	0	0.121761	0	0.115882	0	0.0745281	0	0.035375	0	0	0.00488003	0	0.0209011	0	0.496015	0.871916
GSM476644	0.127127	0.0309751	0	0	0.109412	0	0.169899	0.116435	0	0.0624888	0.136705	0	0.127714	0	0.0667385	0	0.0525051	0	0	0	0	0	0	0.465866	0.886239
GSM476645	0.152225	0	0.150293	0	0.0264636	0	0.125463	0.15499	0	0	0.115908	0	0.138109	0	0.0902635	0	0.0462839	0	0	0	0	0	0.01	0.172829	1.02272
GSM476646	0.13996	0	0.263762	0	0	0	0.0749358	0.191914	0	0	0.102453	0	0.0997249	0	0.0910342	0	0.00124699	0	0.0137548	0	0	0.0212152	0	0.361742	0.931701
GSM476647	0.146661	0	0.136086	0	0	0	0.281601	0.0563593	0	0	0.152797	0	0.157885	0	0.0402212	0	0	0	0	0.0283881	0	0	0	0.424081	0.905486
GSM476648	0	0.118682	0.330426	0	0.0293268	0	0.139705	0.0383836	0	0	0.0867048	0	0.17913	0	0.0415884	0	0	0	0	0.0360533	0	0	0	0.336873	0.945956
GSM476649	0.0134897	0	0.240456	0.0251564	0.0281703	0	0.138646	0.0677728	0	0	0.1151	0	0.133979	0	0.123835	0.0289072	0	0	0	0.0543261	0	0.0301611	0	0.350201	0.93698
GSM3923193	0.158446	0	0.141667	0	0	0.138384	0	0.324308	0	0	0.0126449	0.0614858	0	0	0.129718	0.0127515	0	0	0	0	0	0.0205947	0	0.54056	0.849382
GSM3923194	0.213288	0	0.0804434	0.0352728	0	0.0469435	0	0.417353	0	0.0326792	0	0.0844513	0	0.00350399	0.0600488	0.00781875	0.000162649	0	0	0.0180347	0	0	0	0.45715	0.888624
GSM3923195	0.048511	0	0	0.0434789	0	0	0	0.457857	0	0	0	0.129189	0.0904225	0.0463782	0.162283	0	0	0	0	0.0218803	0	0	0	0.378713	0.924753
GSM3923196	0.0723348	0	0.245522	0	0	0.165922	0	0.341539	0	0.0409286	0.0197265	0	0	0	0.0612174	0.0309605	0.0187985	0	0	0.00305094	0	0	0	0.464423	0.885718
GSM3923197	0	0.188653	0	0	0	0	0	0.238944	0	0.179102	0	0.0538359	0	0	0.0910912	0	0.190894	0	0	0.0574796	0	0	0	0.348839	0.940042
GSM3923198	0.264701	0	0.285529	0.0109755	0	0.0144644	0	0.124991	0	0.0440612	0	0.105118	0	0	0.105155	0.0285209	0	0	0.0060749	0	0	0.0104092	0	0.450272	0.892002
GSM3923199	0.112405	0	0.249185	0.0149661	0	0	0	0.354092	0	0	0.0182247	0.0557068	0.0299204	0.0214319	0.0935772	0	0.0089839	0	0.0415076	0	0	0	0	0.418838	0.907157
GSM3923200	0.145473	0	0.218221	0.0913193	0	0	0	0.156065	0	0.0233645	0	0.190358	0.0462567	0.0308202	0.0928972	0	0	0	0	0	0.0052254	0	0	0.355555	0.936515
GSM3923201	0.151484	0	0.146011	0.0156816	0	0	0	0.442344	0	0	0	0.131769	0.0363092	0.0181509	0.0358638	0	0	0	0	0.00904624	0.0133408	0	0	0.426165	0.904539
GSM3923202	0.0589335	0	0.0803562	0	0	0	0	0.407797	0	0	0	0.171137	0.131782	0.0588828	0.0783742	0	0	0	0.0127374	0	0	0	0	0.284524	0.966785
GSM3923203	0.104007	0	0.00220582	0	0	0.219254	0	0.360353	0	0.0255357	0.0148905	0.077504	0.0503039	0.0419371	0.0714585	0	0.0192033	0	0.0133466	0	0	0	0	0.442177	0.897035
GSM3923204	0.228288	0	0.159101	0	0	0	0.0154046	0.138179	0	0.155417	0	0.110905	0.0356896	0.0209965	0.0886644	0	0	0	0.0473559	0	0	0	0	0.427259	0.903281
GSM3923205	0.275036	0	0.201818	0.0194851	0	0	0.0421674	0.104868	0	0.0852446	0	0.176742	0	0.0100957	0.0673966	0	0	0	0.00506905	0	0	0.0120764	0	0.358809	0.933654
GSM3923206	0.183967	0	0.130967	0	0	0	0	0.422576	0	0.0780739	0	0.0362589	0	0.00519602	0.0852089	0.011691	0.00665535	0	0.0231576	0	0.016248	0	0	0.453461	0.891435
GSM3923207	0.251273	0	0.0878895	0.0320889	0	0	0	0.197079	0	0	0	0.214662	0	0.0107352	0.149168	0	0	0	0.0467329	0	0	0.0103711	0	0.361829	0.933561
GSM3923208	0.121462	0	0.00745208	0	0	0.0774582	0	0.387085	0	0.0526295	0	0.112377	0	0.0192423	0.116515	0	0.0576669	0	0	0.0260014	0.0221111	0	0	0.250024	0.979595
GSM3923209	0.108388	0	0.0750049	0.0689429	0	0	0	0.253838	0	0.0695644	0	0.187161	0	0.025731	0.0721216	0	0.0715942	0	0	0.0224624	0.0451919	0	0	0.368186	0.929323
GSM3923210	0.0992897	0.00295549	0.0955219	0	0.194221	0	0	0.237088	0	0	0	0.173511	0.0786553	0.0295218	0.0625466	0	0.0176916	0	0.00899716	0	0	0	0	0.40766	0.912501
GSM3923211	0.104927	0	0.159951	0.00915479	0	0	0	0.311953	0	0	0	0.169933	0.0588001	0.000663744	0.174994	0	0.0096231	0	0	0	0	0	0	0.58106	0.830181
GSM3923212	0.0964517	0.0138074	0	0	0.0576722	0	0.0492578	0.163333	0	0.306107	0	0.0980151	0.00732105	0.000257913	0.0498132	0	0.109951	0	0	0.0480119	0	0	0	0.362869	0.93457
GSM3923213	0.0558746	0.124774	0.00610711	0	0	0	0	0.389908	0	0.0194173	0.119369	0.0892969	0	0	0.0965115	0	0.0508941	0	0	0.0478479	0	0	0	0.470781	0.883339
GSM3923214	0.108049	0	0.114679	0	0	0.298449	0	0.332149	0	0	0.00933206	0.00690306	0.0376886	0.0176746	0.0522284	0	0.00304041	0	0	0.0198056	0	0	0	0.223316	0.991026
GSM3923215	0.11424	0	0.129857	0.171445	0	0	0	0.22454	0.00921875	0.105121	0	0.0706759	0	0.00807677	0.0480462	0.0132878	0.00505106	0	0.0252505	0	0.0751908	0	0	0.512851	0.864
GSM2069823	0.199597	0	0.360368	0	0.0886207	0	0	0.084246	0	0.0331193	0	0.0967591	0.0223402	0.0115899	0.0415769	0	0	0	0.0328971	0	0	0.0288853	0	0.442295	0.896476
GSM2069824	0.159525	0	0.226327	0	0	0.0638178	0	0.180176	0	0	0	0.140026	0	0	0.0379344	0.128626	0	0	0.0635667	0	0	0	0	0.432018	0.901196
GSM2069825	0.271302	0	0.133941	0	0	0.0966706	0	0.132637	0	0	0	0.134449	0.0144451	0.0239073	0.0268571	0	0	0.0381435	0.099176	0	0.0284715	0	0	0.483541	0.878874
GSM2069826	0.288381	0	0.213073	0	0	0.0476884	0	0.181106	0	0	0	0.133974	0.0294614	0	0.0775451	0	0	0	0.015266	0	0.0135048	0	0	0.340292	0.941588
GSM2069827	0.17443	0	0.211737	0	0.110247	0	0	0.169712	0	0	0	0.15677	0.0140424	0	0.0486451	0.0341667	0	0	0.0427902	0	0	0.0374596	0	0.498838	0.871852
GSM2069828	0.0332732	0	0.000199292	0	0.0224226	0	0	0.14984	0	0	0	0.154602	0.0874691	0.118441	0.128497	0	0	0	0.278921	0	0.0263343	0	0	0.464239	0.885343
GSM2069829	0.371011	0	0.212641	0	0	0.0301701	0	0.153716	0	0	0	0.0664375	0.00419638	0.0166205	0.0521782	0	0	0.0081904	0.084839	0	0	0	0	0.371932	0.927612
GSM2069830	0	0.0116435	0.297018	0	0.0108206	0.0358069	0	0.0503603	0	0.0742207	0	0.0861428	0	0.0551652	0.126906	0.0124201	0	0	0.239496	0	0	0	0	0.523481	0.8585
GSM2069831	0.133722	0	0.0620691	0	0	0.129251	0	0.279205	0	0.00621958	0.015803	0.0410928	0	0.0357997	0.0977662	0	0	0	0.199072	0	0	0	0	0.596643	0.827587
GSM2069832	0.175812	0	0.323039	0	0.0313332	0	0	0.153073	0	0	0.00941005	0.0890129	0	0.00254578	0.0382931	0	0	0.00874999	0.0972634	0	0	0.0714688	0	0.320891	0.950979
GSM2069833	0.0692928	0	0.269156	0	0	0.0704399	0	0.119661	0	0	0	0.114793	0.0164089	0.0261578	0.0740441	0.00102128	0	0	0.239025	0	0	0	0	0.327357	0.946189
GSM2069834	0.308716	0	0.0816276	0	0	0.0398689	0	0.164782	0	0.0086551	0	0.0906676	0.0388605	0.0605314	0.0657923	0	0	0	0.140498	0	0	0	0	0.355058	0.938082
GSM2069835	0.259689	0	0.229392	0	0.0893874	0	0	0.0691377	0	0.0391263	0	0.102572	0	0	0.0282576	0	0	0	0.117377	0	0	0.0650602	0	0.365021	0.932995
GSM2069836	0.246264	0	0.254371	0	0.00250128	0.0326613	0	0.160274	0	0	0.030162	0.0687962	0.0193813	0.0271035	0.0320342	0	0	0.0166592	0.109793	0	0	0	0	0.468788	0.882944
GSM2069837	0.273393	0	0.0572169	0	0	0.076402	0	0.199568	0	0	0	0.125346	0.0315657	0.00320189	0.0497462	0	0.0307597	0	0.152801	0	0	0	0	0.377804	0.925669
GSM2069838	0.361257	0	0.182395	0	0.106261	0	0	0.0755204	0	0.0425204	0.00357548	0.0667103	0.0122357	0.00692724	0.0447123	0	0.0442477	0	0.0465549	0	0.00708293	0	0	0.343388	0.943024
GSM2069839	0.161067	0	0.251107	0	0.0317525	0.0391599	0	0.161245	0	0	0	0.150849	0.0396686	0	0.0589632	0	0.0298632	0	0.0689777	0	0.00734751	0	0	0.60237	0.821506
GSM2069840	0.157848	0	0.326465	0	0.0705039	0	0	0.13665	0	0.00347082	0	0.105282	0.0164144	0	0.0276273	0	0.0756344	0	0.0610272	0	0	0.0190767	0	0.57693	0.824466
GSM2069841	0.192308	0	0.0168836	0	0	0.203783	0	0.23519	0	0.0867918	0.00176954	0.0784605	0.0144074	0.0302271	0.081181	0	0.00532151	0	0.0462334	0	0.00744387	0	0	0.504723	0.866326
GSM2069842	0.180785	0	0.24605	0	0.0906343	0	0.0342773	0.0747388	0	0.135467	0	0.0867611	0	0.0073429	0.0464168	0	0.0601364	0	0.0373895	0	0	0	0	0.316198	0.953899
GSM2069843	0.188707	0	0.180173	0	0.0893571	0	0.031707	0.103514	0	0.121526	0	0.117109	0.0056065	0.0425497	0.0577613	0	0	0.0119778	0.0500108	0	0	0	0	0.211143	1.00656
GSM2069844	0.200577	0	0.104439	0	0	0.123718	0.0689768	0.232127	0	0.00973686	0	0.0422581	0.0208982	0.0257584	0.0445383	0.00917783	0	0	0.117794	0	0	0	0	0.439299	0.897568
GSM2069845	0.28115	0	0.144325	0	0.110905	0	0	0.0999028	0	0.0421357	0	0.0864689	0	0	0.0363286	0	0	0.0180375	0.113027	0	0	0.0677205	0	0.281416	0.968812
GSM2069846	0.200578	0	0.0084157	0	0	0.107281	0	0.158364	0	0	0.0329189	0.15487	0.140256	0.00262623	0.079564	0	0.0467708	0	0	0	0.0683549	0	0	0.523389	0.864377
GSM2069847	0.175999	0	0.118988	0	0.0221407	0.014579	0	0.228753	0	0.0753378	0	0.125852	0.066264	0	2.18e-05	0	0.026519	0.0372599	0.108286	0	0	0	0	0.458943	0.888771
GSM2069848	0.255707	0	0.195061	0	0.00421308	0.00253435	0	0.180916	0	0	0	0.134983	0	0.00915534	0.0407577	0	0	0.0210046	0.0983323	0	0	0.0573349	0	0.364673	0.930352
GSM2069849	0.0784118	0	0.00353566	0	0	0.0597948	0	0.120902	0	0	0.0833838	0.0283903	0.0818125	0.142218	0.0710595	0.0169353	0	0	0.2567	0	0.0568565	0	0	0.583709	0.823434
GSM2069850	0.0434687	0.00422666	0	0	0	0.113625	0	0.183081	0	0	0.0321498	0.0620426	0.0739872	0	0.0927382	0.0111454	0.145514	0	0.238021	0	0	0	0	0.334674	0.947492

## Sheet: S9
Table S9: Functional annotation of the differentially expressed genes between the two cuprotosis subypes.
GO Terms												KEGG pathways
ONTOLOGY	ID	Description	GeneRatio	BgRatio	pvalue	p.adjust	qvalue	geneID	Count			ID	Description	GeneRatio	BgRatio	pvalue	p.adjust	qvalue	geneID	Count
BP	GO:0033141	positive regulation of peptidyl-serine phosphorylation of STAT protein	8/326	20/18800	7.88638e-10	2.43374e-06	2.32192e-06	IFNA14/IFNA16/IFNA17/IFNA2/IFNA21/IFNA4/IFNA5/IFNA7	8			hsa05167	Kaposi sarcoma-associated herpesvirus infection	17/160	194/8160	2.14722e-07	4.23003e-05	3.48076e-05	801/810/91860/131450/1437/3448/3449/3451/3440/3452/3441/3442/3444/8517/83439/6934/7316	17
BP	GO:0033139	regulation of peptidyl-serine phosphorylation of STAT protein	8/326	23/18800	2.93343e-09	4.52629e-06	4.31832e-06	IFNA14/IFNA16/IFNA17/IFNA2/IFNA21/IFNA4/IFNA5/IFNA7	8			hsa04630	JAK-STAT signaling pathway	15/160	162/8160	5.70408e-07	5.61852e-05	4.6233e-05	1437/1489/3448/3449/3451/3440/3452/3441/3442/3444/3597/3598/3600/3568/3575	15
BP	GO:0042501	serine phosphorylation of STAT protein	8/326	27/18800	1.25027e-08	1.28611e-05	1.22702e-05	IFNA14/IFNA16/IFNA17/IFNA2/IFNA21/IFNA4/IFNA5/IFNA7	8			hsa05171	Coronavirus disease - COVID-19	17/160	232/8160	2.66856e-06	0.000124883	0.000102762	727/728/1437/3448/3449/3451/3440/3452/3441/3442/3444/8517/6227/6228/6229/6230/6403	17
BP	GO:0002323	natural killer cell activation involved in immune response	8/326	32/18800	5.49256e-08	4.23751e-05	4.04282e-05	IFNA14/IFNA16/IFNA17/IFNA2/IFNA21/IFNA4/IFNA5/IFNA7	8			hsa04623	Cytosolic DNA-sensing pathway	9/160	63/8160	3.27243e-06	0.000124883	0.000102762	3448/3449/3451/3440/3452/3441/3442/3444/8517	9
BP	GO:0071577	zinc ion transmembrane transport	7/326	24/18800	1.18752e-07	7.32937e-05	6.99262e-05	SLC39A12/SLC39A13/SLC39A14/SLC39A2/SLC39A3/SLC39A4/SLC39A5	7			hsa04120	Ubiquitin mediated proteolysis	13/160	142/8160	3.80353e-06	0.000124883	0.000102762	991/8697/8925/8924/26091/10075/7316/7319/7320/11065/7321/7322/51619	13
BP	GO:0006829	zinc ion transport	7/326	28/18800	3.82738e-07	0.000196855	0.00018781	SLC39A12/SLC39A13/SLC39A14/SLC39A2/SLC39A3/SLC39A4/SLC39A5	7			hsa04936	Alcoholic liver disease	13/160	142/8160	3.80353e-06	0.000124883	0.000102762	727/728/3448/3449/3451/3440/3452/3441/3442/3444/8517/83439/6934	13
BP	GO:0042100	B cell proliferation	11/326	100/18800	1.29178e-06	0.00056949	0.000543324	IFNA14/IFNA16/IFNA17/IFNA2/IFNA21/IFNA4/IFNA5/IFNA7/IL7R/MZB1/SASH3	11			hsa05320	Autoimmune thyroid disease	8/160	53/8160	7.6821e-06	0.000196941	0.000162057	3448/3449/3451/3440/3452/3441/3442/3444	8
BP	GO:0043330	response to exogenous dsRNA	8/326	49/18800	1.82236e-06	0.000702974	0.000670675	IFNA14/IFNA16/IFNA17/IFNA2/IFNA21/IFNA4/IFNA5/IFNA7	8			hsa04622	RIG-I-like receptor signaling pathway	9/160	70/8160	7.9976e-06	0.000196941	0.000162057	3448/3449/3451/3440/3452/3441/3442/3444/8517	9
BP	GO:0048013	ephrin receptor signaling pathway	8/326	52/18800	2.90662e-06	0.000996648	0.000950856	EPHA1/EPHA10/EPHA2/EPHA3/EPHA4/EPHA5/EPHA6/EPHA7	8			hsa04060	Cytokine-cytokine receptor interaction	17/160	295/8160	6.21674e-05	0.00136077	0.00111974	1437/1489/3448/3449/3451/3440/3452/3441/3442/3444/3597/3598/3600/8808/26525/3568/3575	17
BP	GO:0030101	natural killer cell activation	10/326	93/18800	4.84368e-06	0.00144931	0.00138272	IFNA14/IFNA16/IFNA17/IFNA2/IFNA21/IFNA4/IFNA5/IFNA7/IL15/TUSC2	10			hsa05417	Lipid and atherosclerosis	14/160	215/8160	7.83556e-05	0.00154361	0.00127019	801/810/91860/3448/3449/3451/3440/3452/3441/3442/3444/8517/6401/6403	14
BP	GO:0043331	response to dsRNA	8/326	56/18800	5.16604e-06	0.00144931	0.00138272	IFNA14/IFNA16/IFNA17/IFNA2/IFNA21/IFNA4/IFNA5/IFNA7	8			hsa05163	Human cytomegalovirus infection	14/160	225/8160	0.000127489	0.00228322	0.00187879	801/810/91860/3448/3449/3451/3440/3452/3441/3442/3444/8517/5731/5732	14
BP	GO:0007411	axon guidance	15/326	234/18800	1.53005e-05	0.00374943	0.00357715	ARHGAP35/EPHA1/EPHA10/EPHA2/EPHA3/EPHA4/EPHA5/EPHA6/EPHA7/FOXG1/MYOT/MYPN/SEMA4D/SEMA4F/SEMA4G	15			hsa04620	Toll-like receptor signaling pathway	9/160	104/8160	0.000191459	0.00313668	0.00258108	3448/3449/3451/3440/3452/3441/3442/3444/8517	9
BP	GO:0097485	neuron projection guidance	15/326	235/18800	1.60915e-05	0.00374943	0.00357715	ARHGAP35/EPHA1/EPHA10/EPHA2/EPHA3/EPHA4/EPHA5/EPHA6/EPHA7/FOXG1/MYOT/MYPN/SEMA4D/SEMA4F/SEMA4G	15			hsa05152	Tuberculosis	12/160	180/8160	0.000206989	0.00313668	0.00258108	801/810/91860/4261/3448/3449/3451/3440/3452/3441/3442/3444	12
BP	GO:0033138	positive regulation of peptidyl-serine phosphorylation	10/326	107/18800	1.70097e-05	0.00374943	0.00357715	CALCR/CAMK1/IFNA14/IFNA16/IFNA17/IFNA2/IFNA21/IFNA4/IFNA5/IFNA7	10			hsa04650	Natural killer cell mediated cytotoxicity	10/160	131/8160	0.000238735	0.00317513	0.00261272	1437/3448/3449/3451/3440/3452/3441/3442/3444/3683	10
BP	GO:0070936	protein K48-linked ubiquitination	8/326	67/18800	2.0106e-05	0.00397468	0.00379206	KBTBD7/RNF146/UBE2A/UBE2B/UBE2C/UBE2D1/UBE2D2/UBE2D4	8			hsa04514	Cell adhesion molecules	11/160	157/8160	0.000248394	0.00317513	0.00261272	80381/3683/6401/6402/6403/114798/84631/22865/139065/26050/84189	11
BP	GO:0007409	axonogenesis	21/326	430/18800	2.17185e-05	0.00397468	0.00379206	ARHGAP35/EPHA1/EPHA10/EPHA2/EPHA3/EPHA4/EPHA5/EPHA6/EPHA7/FOXG1/MYOT/MYPN/SEMA4D/SEMA4F/SEMA4G/SLITRK1/SLITRK2/SLITRK3/SLITRK4/SLITRK5/SLITRK6	21			hsa05170	Human immunodeficiency virus 1 infection	13/160	212/8160	0.000257879	0.00317513	0.00261272	801/810/91860/995/3448/3449/3451/3440/3452/3441/3442/3444/8517	13
BP	GO:0099174	regulation of presynapse organization	6/326	34/18800	2.31835e-05	0.00397468	0.00379206	SLITRK1/SLITRK2/SLITRK3/SLITRK4/SLITRK5/SLITRK6	6			hsa05164	Influenza A	11/160	171/8160	0.000517596	0.00599803	0.00493559	4261/3448/3449/3451/3440/3452/3441/3442/3444/8517/293	11
BP	GO:1905606	regulation of presynapse assembly	6/326	34/18800	2.31835e-05	0.00397468	0.00379206	SLITRK1/SLITRK2/SLITRK3/SLITRK4/SLITRK5/SLITRK6	6			hsa05169	Epstein-Barr virus infection	12/160	202/8160	0.000594089	0.00650197	0.00535027	3448/3449/3451/3440/3452/3441/3442/3444/8517/3683/10213/7431	12
BP	GO:0099172	presynapse organization	7/326	52/18800	3.02698e-05	0.00491646	0.00469057	C5AR1/SLITRK1/SLITRK2/SLITRK3/SLITRK4/SLITRK5/SLITRK6	7			hsa04217	Necroptosis	10/160	159/8160	0.00110451	0.0114521	0.00942355	3448/3449/3451/3440/3452/3441/3442/3444/197259/293	10
BP	GO:1905522	negative regulation of macrophage migration	4/326	12/18800	3.93647e-05	0.00607397	0.00579489	C5/CD200/CD200R1/EMILIN1	4			hsa05161	Hepatitis B	10/160	162/8160	0.00127336	0.0125426	0.0103209	3448/3449/3451/3440/3452/3441/3442/3444/8517/5111	10
BP	GO:0007259	receptor signaling pathway via JAK-STAT	12/326	173/18800	5.07902e-05	0.00746375	0.00712082	CSF2/CTF1/IFNA14/IFNA16/IFNA17/IFNA2/IFNA21/IFNA4/IFNA5/IFNA7/IL15/IL7R	12			hsa05162	Measles	9/160	139/8160	0.00159504	0.014963	0.0123126	3448/3449/3451/3440/3452/3441/3442/3444/8517	9
BP	GO:0035725	sodium ion transmembrane transport	12/326	177/18800	6.34003e-05	0.00889333	0.00848472	ASIC4/ASIC5/FGF12/HECW1/HECW2/SLC6A19/SLC6A2/SLC6A6/SLC6A7/SLMAP/TRPM4/TRPM5	12			hsa05012	Parkinson disease	13/160	266/8160	0.00213856	0.0191498	0.0157578	801/810/91860/10213/293/221074/91252/23516/29986/29985/55630/283375/7316	13
BP	GO:1905521	regulation of macrophage migration	6/326	41/18800	6.9991e-05	0.00939097	0.00895949	C5/C5AR1/CD200/CD200R1/CD9/EMILIN1	6			hsa04360	Axon guidance	10/160	182/8160	0.00301544	0.0258279	0.021253	2041/1969/2042/2043/2044/285220/2045/10507/10505/57715	10
BP	GO:0051446	positive regulation of meiotic cell cycle	5/326	26/18800	7.41308e-05	0.00953198	0.00909402	CDC25A/CDC25B/CDC25C/OOEP/UBE2B	5			hsa05214	Glioma	6/160	75/8160	0.00341601	0.0280397	0.023073	801/810/91860/8536/57118/57172	6
BP	GO:0046425	regulation of receptor signaling pathway via JAK-STAT	9/326	105/18800	8.86463e-05	0.0109226	0.0104207	IFNA14/IFNA16/IFNA17/IFNA2/IFNA21/IFNA4/IFNA5/IFNA7/IL7R	9			hsa05160	Hepatitis C	9/160	157/8160	0.00365237	0.0287807	0.0236827	3448/3449/3451/3440/3452/3441/3442/3444/8517	9
BP	GO:0097696	receptor signaling pathway via STAT	12/326	184/18800	9.20244e-05	0.0109226	0.0104207	CSF2/CTF1/IFNA14/IFNA16/IFNA17/IFNA2/IFNA21/IFNA4/IFNA5/IFNA7/IL15/IL7R	12
BP	GO:0061564	axon development	21/326	479/18800	0.000102384	0.011319	0.0107989	ARHGAP35/EPHA1/EPHA10/EPHA2/EPHA3/EPHA4/EPHA5/EPHA6/EPHA7/FOXG1/MYOT/MYPN/SEMA4D/SEMA4F/SEMA4G/SLITRK1/SLITRK2/SLITRK3/SLITRK4/SLITRK5/SLITRK6	21
BP	GO:0050909	sensory perception of taste	7/326	63/18800	0.000106368	0.011319	0.0107989	CALHM1/CALHM3/PIGR/RTP1/RTP3/RTP4/TRPM5	7
BP	GO:0051965	positive regulation of synapse assembly	7/326	63/18800	0.000106368	0.011319	0.0107989	SEMA4D/SLITRK1/SLITRK2/SLITRK3/SLITRK4/SLITRK5/SLITRK6	7
BP	GO:0070979	protein K11-linked ubiquitination	5/326	30/18800	0.000151723	0.0156072	0.0148901	CDC23/UBE2A/UBE2B/UBE2C/UBE2D4	5
BP	GO:0002286	T cell activation involved in immune response	9/326	116/18800	0.000190476	0.0182332	0.0173955	IFNA14/IFNA16/IFNA17/IFNA2/IFNA21/IFNA4/IFNA5/IFNA7/ITGAL	9
BP	GO:1904892	regulation of receptor signaling pathway via STAT	9/326	116/18800	0.000190476	0.0182332	0.0173955	IFNA14/IFNA16/IFNA17/IFNA2/IFNA21/IFNA4/IFNA5/IFNA7/IL7R	9
BP	GO:0002285	lymphocyte activation involved in immune response	12/326	201/18800	0.000211219	0.0182332	0.0173955	HMCES/IFNA14/IFNA16/IFNA17/IFNA2/IFNA21/IFNA4/IFNA5/IFNA7/ITGAL/SUPT6H/SWAP70	12
BP	GO:0033135	regulation of peptidyl-serine phosphorylation	10/326	144/18800	0.000211495	0.0182332	0.0173955	CALCR/CAMK1/IFNA14/IFNA16/IFNA17/IFNA2/IFNA21/IFNA4/IFNA5/IFNA7	10
BP	GO:0099054	presynapse assembly	6/326	50/18800	0.000217015	0.0182332	0.0173955	SLITRK1/SLITRK2/SLITRK3/SLITRK4/SLITRK5/SLITRK6	6
BP	GO:0006595	polyamine metabolic process	4/326	18/18800	0.000224115	0.0182332	0.0173955	OAZ1/OAZ2/SAT1/SAT2	4
BP	GO:0031145	anaphase-promoting complex-dependent catabolic process	4/326	18/18800	0.000224115	0.0182332	0.0173955	CDC20/CDC20B/CDC23/UBE2C	4
BP	GO:0070661	leukocyte proliferation	16/326	330/18800	0.000224518	0.0182332	0.0173955	CD276/CRTAM/CSF2/IFNA14/IFNA16/IFNA17/IFNA2/IFNA21/IFNA4/IFNA5/IFNA7/IL15/IL5RA/IL7R/MZB1/SASH3	16
BP	GO:0051445	regulation of meiotic cell cycle	6/326	51/18800	0.000242405	0.0191811	0.0182998	CDC20/CDC25A/CDC25B/CDC25C/OOEP/UBE2B	6
BP	GO:0006337	nucleosome disassembly	4/326	19/18800	0.000280018	0.0216034	0.0206108	SMARCD1/SMARCD2/SMARCD3/SMARCE1	4
BP	GO:0000209	protein polyubiquitination	13/326	244/18800	0.000353944	0.0266407	0.0254167	CDC23/HECW1/HECW2/HUWE1/KBTBD7/RNF146/SASH1/UBE2A/UBE2B/UBE2C/UBE2D1/UBE2D2/UBE2D4	13
BP	GO:1905517	macrophage migration	6/326	55/18800	0.000368201	0.0268781	0.0256431	C5/C5AR1/CD200/CD200R1/CD9/EMILIN1	6
BP	GO:0000041	transition metal ion transport	8/326	101/18800	0.000374516	0.0268781	0.0256431	HEPH/SLC39A12/SLC39A13/SLC39A14/SLC39A2/SLC39A3/SLC39A4/SLC39A5	8
BP	GO:0032986	protein-DNA complex disassembly	4/326	21/18800	0.000420709	0.0293282	0.0279807	SMARCD1/SMARCD2/SMARCD3/SMARCE1	4
BP	GO:0051963	regulation of synapse assembly	8/326	103/18800	0.000427663	0.0293282	0.0279807	EPHA7/SEMA4D/SLITRK1/SLITRK2/SLITRK3/SLITRK4/SLITRK5/SLITRK6	8
BP	GO:1901890	positive regulation of cell junction assembly	8/326	105/18800	0.000486779	0.0326565	0.0311561	EPHA2/SEMA4D/SLITRK1/SLITRK2/SLITRK3/SLITRK4/SLITRK5/SLITRK6	8
BP	GO:0006882	cellular zinc ion homeostasis	5/326	39/18800	0.000539583	0.0354288	0.033801	SLC39A12/SLC39A13/SLC39A14/SLC39A4/SLC39A5	5
BP	GO:1901993	regulation of meiotic cell cycle phase transition	3/326	10/18800	0.000566354	0.0364119	0.0347389	CDC25A/CDC25B/CDC25C	3
BP	GO:0050913	sensory perception of bitter taste	5/326	41/18800	0.00068273	0.0421381	0.040202	CALHM1/PIGR/RTP1/RTP3/RTP4	5
BP	GO:0055069	zinc ion homeostasis	5/326	41/18800	0.00068273	0.0421381	0.040202	SLC39A12/SLC39A13/SLC39A14/SLC39A4/SLC39A5	5
BP	GO:0046651	lymphocyte proliferation	14/326	296/18800	0.000698984	0.0422954	0.0403521	CD276/CRTAM/IFNA14/IFNA16/IFNA17/IFNA2/IFNA21/IFNA4/IFNA5/IFNA7/IL15/IL7R/MZB1/SASH3	14
BP	GO:0006020	inositol metabolic process	3/326	11/18800	0.00076876	0.0447128	0.0426584	IMPA1/IMPA2/PPIP5K1	3
BP	GO:1904668	positive regulation of ubiquitin protein ligase activity	3/326	11/18800	0.00076876	0.0447128	0.0426584	CDC20/CDC20B/UBE2C	3
BP	GO:0032943	mononuclear cell proliferation	14/326	300/18800	0.000796393	0.0447128	0.0426584	CD276/CRTAM/IFNA14/IFNA16/IFNA17/IFNA2/IFNA21/IFNA4/IFNA5/IFNA7/IL15/IL7R/MZB1/SASH3	14
BP	GO:1901888	regulation of cell junction assembly	11/326	201/18800	0.000796891	0.0447128	0.0426584	EPHA2/EPHA3/EPHA7/SEMA4D/SLITRK1/SLITRK2/SLITRK3/SLITRK4/SLITRK5/SLITRK6/SLK	11
CC	GO:0071564	npBAF complex	4/341	12/19594	3.99522e-05	0.01346	0.0126477	SMARCA2/SMARCD1/SMARCD3/SMARCE1	4
CC	GO:0016514	SWI/SNF complex	5/341	26/19594	7.54881e-05	0.01346	0.0126477	SMARCA2/SMARCD1/SMARCD2/SMARCD3/SMARCE1	5
CC	GO:0071565	nBAF complex	4/341	15/19594	0.000105707	0.01346	0.0126477	SMARCA2/SMARCD1/SMARCD3/SMARCE1	4
CC	GO:0000803	sex chromosome	5/341	30/19594	0.000154464	0.0147513	0.0138611	HNRNPU/PBX4/SUZ12/UBE2A/UBE2B	5
CC	GO:0016459	myosin complex	6/341	56/19594	0.000414878	0.0271711	0.0255314	MYO1H/MYO3A/MYO3B/MYO7A/MYO7B/MYO9B	6
CC	GO:0005680	anaphase-promoting complex	4/341	21/19594	0.000426771	0.0271711	0.0255314	CDC20/CDC20B/CDC23/UBE2C	4
CC	GO:0000151	ubiquitin ligase complex	14/341	302/19594	0.00088355	0.0482166	0.0453068	CDC20/CDC20B/CDC23/IKBKG/KBTBD7/KCTD5/KLHDC2/PHC2/UBE2A/UBE2B/UBE2C/UBE2D1/UBE2D2/UBE2D4	14
MF	GO:0005005	transmembrane-ephrin receptor activity	8/324	17/18410	1.7884e-10	4.24745e-08	3.79329e-08	EPHA1/EPHA10/EPHA2/EPHA3/EPHA4/EPHA5/EPHA6/EPHA7	8
MF	GO:0005132	type I interferon receptor binding	8/324	17/18410	1.7884e-10	4.24745e-08	3.79329e-08	IFNA14/IFNA16/IFNA17/IFNA2/IFNA21/IFNA4/IFNA5/IFNA7	8
MF	GO:0005003	ephrin receptor activity	8/324	19/18410	5.39208e-10	8.53746e-08	7.62459e-08	EPHA1/EPHA10/EPHA2/EPHA3/EPHA4/EPHA5/EPHA6/EPHA7	8
MF	GO:0005385	zinc ion transmembrane transporter activity	7/324	21/18410	4.61191e-08	5.47664e-06	4.89105e-06	SLC39A12/SLC39A13/SLC39A14/SLC39A2/SLC39A3/SLC39A4/SLC39A5	7
MF	GO:0046915	transition metal ion transmembrane transporter activity	7/324	38/18410	3.87099e-06	0.000367744	0.000328423	SLC39A12/SLC39A13/SLC39A14/SLC39A2/SLC39A3/SLC39A4/SLC39A5	7
MF	GO:0004714	transmembrane receptor protein tyrosine kinase activity	8/324	60/18410	9.74486e-06	0.000771468	0.000688979	EPHA1/EPHA10/EPHA2/EPHA3/EPHA4/EPHA5/EPHA6/EPHA7	8
MF	GO:0005125	cytokine activity	15/324	235/18410	1.90662e-05	0.00129378	0.00115544	C5/CMTM1/CMTM2/CSF2/CTF1/IFNA14/IFNA16/IFNA17/IFNA2/IFNA21/IFNA4/IFNA5/IFNA7/IL15/IL36RN	15
MF	GO:0061631	ubiquitin conjugating enzyme activity	6/324	36/18410	3.53995e-05	0.00210185	0.0018771	UBE2A/UBE2B/UBE2C/UBE2D1/UBE2D2/UBE2D4	6
MF	GO:0061650	ubiquitin-like protein conjugating enzyme activity	6/324	39/18410	5.67219e-05	0.00282011	0.00251857	UBE2A/UBE2B/UBE2C/UBE2D1/UBE2D2/UBE2D4	6
MF	GO:0048018	receptor ligand activity	22/324	489/18410	5.93707e-05	0.00282011	0.00251857	ASIP/C5/CMTM1/CMTM2/CSF2/CTF1/EPHA7/FGF12/IFNA14/IFNA16/IFNA17/IFNA2/IFNA21/IFNA4/IFNA5/IFNA7/IL15/IL36RN/PDYN/SEMA4D/SEMA4F/SEMA4G	22
MF	GO:0030546	signaling receptor activator activity	22/324	496/18410	7.31193e-05	0.00294493	0.00263004	ASIP/C5/CMTM1/CMTM2/CSF2/CTF1/EPHA7/FGF12/IFNA14/IFNA16/IFNA17/IFNA2/IFNA21/IFNA4/IFNA5/IFNA7/IL15/IL36RN/PDYN/SEMA4D/SEMA4F/SEMA4G	22
MF	GO:0019199	transmembrane receptor protein kinase activity	8/324	79/18410	7.43981e-05	0.00294493	0.00263004	EPHA1/EPHA10/EPHA2/EPHA3/EPHA4/EPHA5/EPHA6/EPHA7	8
MF	GO:0000146	microfilament motor activity	5/324	31/18410	0.000190967	0.00697764	0.00623156	MYO1H/MYO3A/MYO7A/MYO7B/MYO9B	5
MF	GO:0004842	ubiquitin-protein transferase activity	19/324	433/18410	0.000258901	0.00878413	0.00784488	CDC23/HECTD3/HECTD4/HECW1/HECW2/HERC1/HERC2/HERC4/HUWE1/RNF145/RNF146/RNF148/RNF149/UBE2A/UBE2B/UBE2C/UBE2D1/UBE2D2/UBE2D4	19
MF	GO:0005126	cytokine receptor binding	14/324	272/18410	0.000348951	0.0110501	0.00986857	C5/CSF2/CTF1/IFNA14/IFNA16/IFNA17/IFNA2/IFNA21/IFNA4/IFNA5/IFNA7/IL13RA1/IL15/IL36RN	14
MF	GO:0019787	ubiquitin-like protein transferase activity	19/324	458/18410	0.000517647	0.0153676	0.0137245	CDC23/HECTD3/HECTD4/HECW1/HECW2/HERC1/HERC2/HERC4/HUWE1/RNF145/RNF146/RNF148/RNF149/UBE2A/UBE2B/UBE2C/UBE2D1/UBE2D2/UBE2D4	19
MF	GO:0004713	protein tyrosine kinase activity	9/324	135/18410	0.00065113	0.0181933	0.016248	EPHA1/EPHA10/EPHA2/EPHA3/EPHA4/EPHA5/EPHA6/EPHA7/SCYL1	9
MF	GO:0003779	actin binding	18/324	439/18410	0.000825957	0.0217961	0.0194655	ARPC5/ARPC5L/CALD1/HNRNPU/MICALL2/MYO1H/MYO3A/MYO3B/MYO7A/MYO7B/MYO9B/MYOM1/MYOM2/MYOM3/MYOT/MYOZ2/MYPN/SLC6A2	18
MF	GO:0140375	immune receptor activity	9/324	148/18410	0.00125192	0.0312981	0.0279515	C5AR1/C5AR2/CD200R1/IL13RA1/IL13RA2/IL1RL2/IL5RA/IL7R/PIGR	9
MF	GO:0045499	chemorepellent activity	4/324	28/18410	0.00138106	0.0328002	0.029293	EPHA7/SEMA4D/SEMA4F/SEMA4G	4
MF	GO:0046873	metal ion transmembrane transporter activity	17/324	428/18410	0.00160758	0.036362	0.032474	ASIC4/ASIC5/CALHM1/KCNAB3/KCNE4/SLC39A12/SLC39A13/SLC39A14/SLC39A2/SLC39A3/SLC39A4/SLC39A5/SLC6A2/SLC6A6/SLC6A7/TRPM4/TRPM5	17
MF	GO:0070492	oligosaccharide binding	3/324	15/18410	0.00210007	0.0453425	0.0404942	SELE/SELL/SELP	3

## Sheet: S10
Table S10: Prognostic analysis of 227 subtype-related genes using a univariate Cox regression model
ID	HR	HR.95L	HR.95H	pvalue
SBF1	1.00767	1.002	1.01337	0.00794502
SART1	1.00767	1.002	1.01337	0.00794502
SBF2	1.00767	1.002	1.01337	0.00794502
OAT	1.0354	1.01587	1.0553	0.000342475
OAZ1	1.0354	1.01587	1.0553	0.000342475
OAZ2	1.0354	1.01587	1.0553	0.000342475
SBK1	1.00747	1.00181	1.01317	0.00966366
SAT2	1.00747	1.00181	1.01317	0.00966366
SART3	1.00747	1.00181	1.01317	0.00966366
SAYSD1	1.01344	1.00571	1.02122	0.000628006
SATB1	1.01344	1.00571	1.02122	0.000628006
SASS6	1.01344	1.00571	1.02122	0.000628006
SARS2	1.01091	1.00473	1.01713	0.000521964
SAT1	1.01091	1.00473	1.01713	0.000521964
SAV1	1.01091	1.00473	1.01713	0.000521964
SATB2	1.0176	1.00732	1.02799	0.000756835
SASH3	1.0176	1.00732	1.02799	0.000756835
SASH1	1.0176	1.00732	1.02799	0.000756835
SLC39A3	1.021	1.00775	1.03442	0.00181985
SLC39A14	1.021	1.00775	1.03442	0.00181985
SVOPL	1.02809	1.00981	1.04669	0.00246683
SVOP	1.02764	1.01137	1.04417	0.000812952
ASIC4	1.02338	1.0095	1.03744	0.000909405
ASIC5	1.02338	1.0095	1.03744	0.000909405
SEMA4F	1.02237	1.00472	1.04032	0.0127604
SDSL	1.03055	1.0117	1.04975	0.00139757
SELP	1.03543	1.01556	1.05569	0.000429672
SARM1	1.01663	1.0045	1.02891	0.00709937
SARDH	1.01663	1.0045	1.02891	0.00709937
SARNP	1.01663	1.0045	1.02891	0.00709937
RHOU	1.01953	1.00661	1.03262	0.00296222
SLC39A2	1.01527	1.00378	1.02689	0.00904935
SLC39A12	1.01527	1.00378	1.02689	0.00904935
RHOT2	1.01618	1.00523	1.02725	0.00368236
SUV39H2	1.02696	1.00767	1.04662	0.00597334
ARHGAP33	1.02945	1.01072	1.04853	0.00194867
ARHGAP35	1.02945	1.01072	1.04853	0.00194867
SUSD1	1.03268	1.01328	1.05246	0.000890514
SURF6	1.03268	1.01328	1.05246	0.000890514
TPD52L3	1.0188	1.00322	1.03461	0.0178243
AQR	1.02558	1.00678	1.04473	0.00745191
IFNA16	1.02133	1.00686	1.036	0.0037369
IFNA5	1.02133	1.00686	1.036	0.0037369
IFNA17	1.02133	1.00686	1.036	0.0037369
IFNA7	1.02133	1.00686	1.036	0.0037369
SLC39A13	1.01162	1.00229	1.02105	0.0145837
SLC39A4	1.01162	1.00229	1.02105	0.0145837
SEMA4D	1.03305	1.01384	1.05262	0.000684668
SLC44A2	1.02827	1.01054	1.04631	0.00168125
PCBD1	1.01085	1.00222	1.01955	0.0135893
PCBD2	1.01085	1.00222	1.01955	0.0135893
SVEP1	1.02708	1.0106	1.04383	0.00120692
SUV39H1	1.03451	1.01405	1.05537	0.000869569
SUSD3	1.03451	1.01405	1.05537	0.000869569
HERC4	1.01147	1.00377	1.01924	0.00344408
HERC1	1.01147	1.00377	1.01924	0.00344408
HERC2	1.01147	1.00377	1.01924	0.00344408
SUSD4	1.02162	1.00642	1.03706	0.00517219
SUSD5	1.02162	1.00642	1.03706	0.00517219
SUPV3L1	1.03232	1.01379	1.05119	0.000579138
IFNA14	1.01604	1.00554	1.02666	0.00268742
IFNA2	1.01604	1.00554	1.02666	0.00268742
IFNA21	1.01604	1.00554	1.02666	0.00268742
IFNA4	1.01604	1.00554	1.02666	0.00268742
MTCH1	1.02471	1.0078	1.04191	0.00403914
CRISPLD1	1.01872	1.00608	1.03153	0.00361116
HEPH	1.01271	1.00382	1.02169	0.00500858
HENMT1	1.01271	1.00382	1.02169	0.00500858
HEPACAM2	1.01271	1.00382	1.02169	0.00500858
CAMK1	1.01335	1.00259	1.02421	0.0148638
CAMK1G	1.01335	1.00259	1.02421	0.0148638
CAMK1D	1.01335	1.00259	1.02421	0.0148638
IL36RN	1.02684	1.00921	1.04477	0.00271465
IGDCC3	1.02778	1.00887	1.04704	0.00383194
PBX4	1.02838	1.01274	1.04427	0.000345226
PBXIP1	1.02838	1.01274	1.04427	0.000345226
SLC39A5	1.03734	1.01767	1.05739	0.000174516
GPS1	1.02847	1.00907	1.04824	0.00385926
SWSAP1	1.01219	1.00064	1.02388	0.0385969
SWI5	1.01219	1.00064	1.02388	0.0385969
SWAP70	1.01219	1.00064	1.02388	0.0385969
RNF149	1.02458	1.00768	1.04176	0.00421966
RNF148	1.02458	1.00768	1.04176	0.00421966
SELL	1.02783	1.01024	1.04573	0.00183328
SELE	1.02783	1.01024	1.04573	0.00183328
SELENBP1	1.02804	1.01104	1.04533	0.00115006
SEL1L3	1.02804	1.01104	1.04533	0.00115006
SUPT7L	1.02806	1.01078	1.04565	0.00138014
KCNAB3	1.02271	1.00646	1.03923	0.0060099
SERPINB1	1.01574	1.00018	1.03155	0.0473979
SERPINB10	1.01574	1.00018	1.03155	0.0473979
RPS25	1.02932	1.01008	1.04894	0.00269247
RPS23	1.02932	1.01008	1.04894	0.00269247
CD276	1.00109	1.00052	1.00166	0.000195036
RTP1	1.02921	1.01035	1.04842	0.00228285
ASL	1.01449	1.00239	1.02674	0.0187738
TCF7L1	1.02028	1.00636	1.03439	0.00418072
TCF7L2	1.02028	1.00636	1.03439	0.00418072
PBDC1	1.02447	1.0106	1.03854	0.000510943
ASMT	1.01032	1.00112	1.01961	0.0278279
IL5RA	1.02651	1.01133	1.04192	0.000576155
METTL17	1.01887	1.00465	1.03329	0.00912278
SEMA4G	1.03295	1.01262	1.05368	0.00138692
CD9	1.02703	1.0128	1.04146	0.000179076
OASL	1.02714	1.01032	1.04424	0.00147854
SUSD2	1.02272	1.01062	1.03495	0.000214772
VIM	1.03037	1.01092	1.05018	0.0020863
HELB	1.03262	1.01366	1.05193	0.000685093
ASIP	1.02851	1.00922	1.04816	0.00360902
RTP4	1.02707	1.01175	1.04261	0.000492756
RPS24	1.03329	1.01198	1.05506	0.00207269
RPS21	1.03329	1.01198	1.05506	0.00207269
RNF145	1.02614	1.00713	1.0455	0.00683786
RNF146	1.02614	1.00713	1.0455	0.00683786
FAXDC2	1.0134	1.00093	1.02603	0.035144
FBF1	1.0134	1.00093	1.02603	0.035144
UBE2C	1.01785	1.00249	1.03345	0.0225875
UBE2D2	1.01785	1.00249	1.03345	0.0225875
UBE2B	1.01785	1.00249	1.03345	0.0225875
ASCL2	1.02612	1.00745	1.04514	0.00593145
DLL3	1.01621	1.00315	1.02943	0.0147965
ZBED3	1.01801	1.0018	1.03448	0.0293163
ITGAL	1.03081	1.01293	1.049	0.000674873
ARPC5	1.03291	1.01352	1.05268	0.000812919
MNAT1	1.02521	1.00851	1.04219	0.00296484
OPA1	1.02234	1.00764	1.03725	0.00278255
PCOLCE	1.01226	1.00235	1.02227	0.0151626
PCNT	1.01226	1.00235	1.02227	0.0151626
PCNP	1.01226	1.00235	1.02227	0.0151626
PCNA	1.01226	1.00235	1.02227	0.0151626
CDC25C	1.03013	1.012	1.04858	0.00105046
CDC20B	1.03013	1.012	1.04858	0.00105046
RTP3	1.01684	1.00212	1.03178	0.0248234
UBE2A	1.01666	1.00112	1.03244	0.0354851
UBC	1.01666	1.00112	1.03244	0.0354851
UBE2D1	1.01666	1.00112	1.03244	0.0354851
KATNA1	1.02215	1.00624	1.03831	0.00620207
MCCC1	1.02152	1.0095	1.03369	0.000421945
CDC20	1.03188	1.01374	1.05034	0.000524081
CDC25B	1.03188	1.01374	1.05034	0.000524081
ARPC5L	1.03371	1.01294	1.05491	0.00136953
ASCL1	1.02391	1.00543	1.04273	0.010991
EWSR1	1.02984	1.01021	1.04985	0.0027528
SMARCA2	1.02342	1.00955	1.03748	0.000885098
GABRG2	1.01013	1.00199	1.01834	0.0146134
GABRG3	1.01013	1.00199	1.01834	0.0146134
KLHDC2	1.02961	1.01079	1.04879	0.00193852
HNRNPR	1.01628	1.0006	1.03221	0.041781
CDC23	1.03236	1.01269	1.05242	0.00117845
CDC25A	1.03236	1.01269	1.05242	0.00117845
SERP1	1.03448	1.0137	1.05569	0.00105853
KANK3	1.02186	1.0019	1.04221	0.0316464
AQP8	1.02833	1.00853	1.04852	0.00486548
UBE2D4	1.00982	1.00064	1.01908	0.0359641
SUPT6H	1.01563	1.00386	1.02754	0.0091035
KRT74	1.02642	1.00687	1.04635	0.00786741
ARRDC2	1.0225	1.00763	1.0376	0.00291544
HMBS	1.02267	1.0025	1.04324	0.0274194
HMCES	1.02267	1.0025	1.04324	0.0274194
HMCN1	1.02267	1.0025	1.04324	0.0274194
ATRAID	1.01319	1.00304	1.02344	0.0107564
VPS52	1.02619	1.00756	1.04517	0.00569139
VPS51	1.02619	1.00756	1.04517	0.00569139
C5AR2	1.01799	1.00419	1.03197	0.0104653
C5AR1	1.01799	1.00419	1.03197	0.0104653
RPRD1A	1.01809	1.00446	1.03191	0.00914943
IMPA2	1.02024	1.00279	1.03798	0.0227948
IMPA1	1.02024	1.00279	1.03798	0.0227948
HNRNPU	1.02265	1.00188	1.04385	0.0323908
OOEP	1.01978	1.00875	1.03093	0.000414058
ONECUT2	1.01978	1.00875	1.03093	0.000414058
TREML1	1.00049	1.00025	1.00074	7.39e-05
TREML2	1.00049	1.00025	1.00074	7.39e-05
TREML4	1.00049	1.00025	1.00074	7.39e-05
TRERF1	1.00049	1.00025	1.00074	7.39e-05
TMEM70	1.03215	1.01281	1.05185	0.00104068
OOSP2	1.02531	1.01168	1.03912	0.000251344
ONECUT3	1.02531	1.01168	1.03912	0.000251344
SCYL1	0.990812	0.983315	0.998365	0.0172085
KLF9	1.03535	1.01914	1.05182	1.61e-05
SERPINA3	1.02436	1.00887	1.04008	0.00195697
RPRD1B	1.02058	1.00523	1.03616	0.00840557
GPR137C	1.02225	1.007	1.03774	0.00410889
GPR137	1.02225	1.007	1.03774	0.00410889
GPR137B	1.02225	1.007	1.03774	0.00410889
NUTM1	1.03115	1.01152	1.05115	0.00175811
SLC25A6	1.01746	1.00662	1.02842	0.00153576
GSPT1	0.991366	0.983373	0.999425	0.035793
NOXO1	1.02898	1.0126	1.04564	0.000486279
HERPUD2	1.01965	1.00635	1.03313	0.00366879
PHF7	1.01234	1.00388	1.02087	0.00418136
CD200R1	1.00886	1.00009	1.0177	0.0475901
PDZD2	1.02868	1.01151	1.04615	0.000996237
ITGAD	1.01886	1.00433	1.0336	0.0107777
KIAA0040	1.01684	1.00504	1.02877	0.00504156
KRT72	1.02034	1.01067	1.03011	3.43e-05
FAM114A2	1.01692	1.00349	1.03052	0.0133547
KRT73	1.0217	1.01223	1.03126	6.25e-06
TMEM61	1.02566	1.00896	1.04264	0.00248412
KIAA0100	1.01801	1.00555	1.03062	0.00449116
FAM114A1	1.01426	1.00345	1.02519	0.00960472
PTGER2	1.00937	1.00217	1.01662	0.0106167
ZNF780A	1.01349	1.00411	1.02295	0.00473703
ZNF235	1.01254	1.00245	1.02273	0.0146979
RTCA	1.01895	1.0071	1.03094	0.00165887
CD200	1.0093	1.00039	1.01829	0.0406781
PHF8	1.02122	1.00423	1.03849	0.0141551
LGR4	1.0161	1.0002	1.03226	0.0471862
PTGER1	1.01696	1.00733	1.02668	0.000533046
SHMT1	1.01072	1.00275	1.01876	0.00831487
PDZD11	1.0082	1.00103	1.01542	0.0248422
PDYN	1.0082	1.00103	1.01542	0.0248422
PCDHGA9	1.01224	1.00465	1.01988	0.00152846
FOXG1	1.00971	1.0038	1.01564	0.00124387
CIITA	1.01256	1.0022	1.02304	0.0174033
CILP	1.01256	1.0022	1.02304	0.0174033
CIDEC	1.01256	1.0022	1.02304	0.0174033
FGF12	1.0135	1.00104	1.02612	0.0336485
CTF1	1.02069	1.00449	1.03715	0.0120982
PPIP5K1	1.01121	1.00469	1.01777	0.000730171
C1orf131	1.00802	1.00023	1.01588	0.0436772
C1orf122	1.00808	1.00022	1.016	0.0438947
C1orf127	1.00824	1.00041	1.01612	0.0390645
RTBDN	1.01919	1.00716	1.03137	0.00170482
LRRCC1	1.02126	1.00918	1.03349	0.000531316
ZNF234	1.01833	1.00489	1.03196	0.00736401
MINPP1	1.02376	1.0053	1.04255	0.0114059

[truncated: 1 more sheets: S11]
